# Supplementary material for: Alteration in gut microbiota associated with hepatitis B and non-hepatitis virus related hepatocellular carcinoma
Source: Gut Pathog. 2019 Jan 18;11:1. doi: 10.1186/s13099-018-0281-6 (PMC6337822; doi:10.1186/s13099-018-0281-6)
Supplement: Supplementary file 1 — Additional file 1. Information of the study cohort used in this study. A total of 90 volunteers consisted of 33 healthy controls, 22 individuals of NBNC-HCC patients and 35 individuals of B-HCC patients were enrolled. The characteristics of participants including physical examination (gender, age, height, weight, BM, drinking condition), blood biochemical indexes (AFP, ALT, AST, GGT, TBil, INR, SCr, total protein, albumin, prothrombin time and activated partial thromboplastin time), Child–Pugh score and class, and MELD score. [file 13099_2018_281_MOESM1_ESM.xls]

## Sheet: Sheet1
Group	Sample	Physical examination							Blood biochemical indexes											Child–Pugh		MELD
		Gender	Age	Heigh (cm)	Weight (kg)	BMI (kg/m2)	Overweight	Drinking condition	AFP (ug/L)	ALT (U/L)	AST (U/L)	GGT (U/L)	TBil (μmol/L)	Total Protein (g/L)	Albumin (g/L)	Prothrombin time (s)	Activated partial thromboplastin time (s)	INR	Scr (umol/L)	Score	Class	Score
NBNC-HCC	NBNC-HCC 1	Male	59	160	60	0.0023438	No	none	Not detect	29	19	44	26.7	60	39	11.7	28.4	1.02	61	5	A	5
	NBNC-HCC 2	Male	67	165	51	0.0018733	No	none	4.26	50	72	108	3.9	72	41	11.3	24.8	0.98	69	5	A	5
	NBNC-HCC 3	Male	46	168	56	0.0019841	No	high	1.23	121	54	448	21.7	67	39	11.2	33	0.97	55	5	A	5
	NBNC-HCC 4	Male	67	168	70	0.0024802	Yes	high	917.8	13	12	85	5	61	39	11.8	26.3	1.03	63	5	A	4
	NBNC-HCC 5	Male	61	163	75	0.0028228	Yes	none	2.88	39	25	27	19.6	65	44	13.2	30.6	1.15	67	5	A	6
	NBNC-HCC 6	Male	52	170	74	0.0025606	Yes	low	90629	53	36	115	19.4	68	37	12.6	23.2	1.1	72	5	A	5
	NBNC-HCC 7	Male	67	169	62	0.0021708	No	high	4.1	171	118	85	27.6	64	37	11	25.3	0.96	76	5	A	5
	NBNC-HCC 8	Male	82	165	70	0.0025712	Yes	none	1.97	10	15	23	7.5	61	38	12.6	23.8	1.1	89	5	A	5
	NBNC-HCC 9	Male	74	171	64	0.0021887	No	high	2.61	411	281	384	21	62	25	12.5	27.8	1.09	89	7	B	4
	NBNC-HCC 10	Male	57	164	72	0.002677	Yes	none	8.33	121	77	195	12.9	66	40	12	27.1	1.04	68	5	A	5
	NBNC-HCC 11	Male	62	178	78	0.0024618	Yes	high	11811	11	21	43	11.7	70	44	11.7	25.7	1.02	48	5	A	5
	NBNC-HCC 12	Male	67	173	65	0.0021718	No	medium	4.91	31	29	43	11.9	69	37	12.6	36.9	1.1	68	5	A	4
	NBNC-HCC 13	Male	46	175	78	0.0025469	Yes	none	8.8	27	26	51	7.1	66	42	11.8	25.2	1.03	61	5	A	5
	NBNC-HCC 14	Female	56	164	62	0.0023052	No	high	1.26	55	46	200	15.6	62	39	12.4	27.2	1.08	69	5	A	5
	NBNC-HCC 15	Male	66	172	72	0.0024337	Yes	high	17.6	62	78	46	23	90	45	14.3	35.6	1.25	84	5	A	5
	NBNC-HCC 16	Female	66	165	57	0.0020937	No	high	2.49	16	14	15	12.2	77.8	48	10.2	23.3	0.88	77	5	A	5
	NBNC-HCC 17	Male	54	176	72	0.0023244	No	high	3.47	33	22	15	10.2	68	43	11.5	22	1	85	5	A	4
	NBNC-HCC 18	Male	52	174	69	0.002279	No	low	4.22	21	28	34	12.1	72	45	13.3	38.9	1.16	48	5	A	5
	NBNC-HCC 19	Female	49	166	56	0.0020322	No	high	2.68	18	19	49	11.3	77	49	12.5	31.4	1.09	62	5	A	5
	NBNC-HCC 20	Male	75	168	73	0.0025865	Yes	high	2.29	12	17	24	16.3	76.1	44.4	11.7	25.7	1.02	50	5	A	5
	NBNC-HCC 21	Female	49	163	55	0.0020701	No	low	2.68	18	20	91	9.2	69	33	12.4	26.6	1.08	40	6	A	4
	NBNC-HCC 22	Male	71	172	59	0.0019943	No	medium	6956	17	16	74	17.6	60	28	12.2	27.8	1.06	51	6	A	5
B-HCC	B-HCC 1	Male	55	160	54	0.0021094	No	low	Not detect	59	39	26	6.1	65	41	11.4	31	0.99	55	5	A	5
	B-HCC 2	Male	52	168	68	0.0024093	Yes	low	2.04	21	27	33	45.3	75	46	12.1	28.5	1.05	87	6	A	6
	B-HCC 3	Female	63	157	52	0.0021096	No	none	2.01	42	52	87	11.5	73	43	13.3	22.5	1.16	61	5	A	5
	B-HCC 4	Female	50	158	65	0.0026037	Yes	none	2.01	196	207	34	13.8	58	31	12.7	26	1.11	39	6	A	5
	B-HCC 5	Male	62	170	68	0.0023529	No	none	50912	47	83	93	16.2	69	43	15.3	37	1.34	84	5	A	6
	B-HCC 6	Male	31	170	59	0.0020415	No	none	70248	30	43	37	22.1	72	49	12.8	27.8	1.12	71	5	A	6
	B-HCC 7	Male	61	174	64	0.0021139	No	low	48744	272	187	141	14.1	61.2	31.9	12.3	28.9	1.07	272	6	A	5
	B-HCC 8	Male	76	172	75	0.0025352	Yes	low	620	114	55	64	24.3	71	42	11.9	31.1	1.04	78	5	A	5
	B-HCC 9	Male	50	170	65	0.0022491	No	medium	5.03	15	18	42	10.8	65.1	31.7	13.4	30.6	1.17	60	6	A	5
	B-HCC 10	Male	47	179	70	0.0021847	No	low	71.35	168	128	1457	97.7	75	38	13	26.1	1.13	70	7	B	6
	B-HCC 11	Female	65	155	58	0.0024142	Yes	none	44.37	21	21	44	19.9	68	41	12	23.1	1.04	53	5	A	5
	B-HCC 12	Male	45	172	68	0.0022985	No	none	123.7	44	33	81	9.9	68	37	13.4	32.8	1.17	53	5	A	5
	B-HCC 13	Female	58	160	60	0.0023438	No	high	723.4	115	51	416	147.5	67	41	17.3	41.9	1.52	67	7	B	7
	B-HCC 14	Female	65	155	51	0.0021228	No	none	8845	21	33	38	14.8	67	38	12.9	30.9	1.12	81	5	A	5
	B-HCC 15	Female	59	165	73	0.0026814	Yes	low	21036	51	51	143	14	65	43	13.8	30.4	1.2	61	5	A	5
	B-HCC 16	Male	52	170	67	0.0023183	No	medium	130.4	17	17	22	14	68	45	12.6	33	1.1	77	5	A	5
	B-HCC 17	Male	40	173	57	0.0019045	No	none	12269	28	28	46	17.8	71	48	12.3	24.3	1.07	83	5	A	6
	B-HCC 18	Male	75	168	76	0.0026927	Yes	none	1.26	31	31	118	9.4	61	39	12.1	34.1	1.05	102	5	A	5
	B-HCC 19	Female	54	162	59	0.0022481	No	low	2595	92	166	451	20.4	65	33	14.9	31.1	1.3	62	6	A	5
	B-HCC 20	Male	52	166	73	0.0026492	Yes	none	2.57	36	41	73	15.2	76	47	11.4	21.4	0.99	113	5	A	5
	B-HCC 21	Male	60	172	68	0.0022985	No	none	3.21	7	11	24	5.5	74	41	12.4	31.6	1.08	84	5	A	5
	B-HCC 22	Male	57	174	72	0.0023781	No	none	13.54	67	40	94	8.8	74	43	13.2	28	1.15	78	5	A	5
	B-HCC 23	Male	55	172	71	0.0023999	No	none	2.7	15	15	22	9.9	79	52	12.2	30	1.06	102	5	A	5
	B-HCC 24	Male	75	175	64	0.0020898	No	medium	8.87	34	56	133	17.9	81	44	12.6	29.1	1.1	115	5	A	5
	B-HCC 25	Male	63	173	72	0.0024057	Yes	none	1.98	11	37	19	3.9	61	35	12.5	34.9	1.09	51	6	A	5
	B-HCC 26	Male	48	170	66	0.0022837	No	none	54.31	36	51	100	9.2	75	42	14.3	28.6	1.25	70	5	A	5
	B-HCC 27	Male	43	178	73	0.002304	No	none	49296	89	99	378	21.2	67	43	13.7	25	1.2	76	5	A	6
	B-HCC 28	Male	67	170	65	0.0022491	No	none	3.15	25	30	41	8.2	60	41	12.9	28.5	1.12	73	5	A	5
	B-HCC 29	Male	50	173	68	0.002272	No	none	11.13	11	18	20	14.1	84.7	35	11.6	33	0.98	62	6	A	5
	B-HCC 30	Male	51	173	70	0.0023389	No	low	1032	29	21	20	4.8	65	42	10.4	22.1	0.9	64	5	A	5
	B-HCC 31	Male	52	172	73	0.0024676	Yes	low	4.42	13	18	15	11.6	69.5	33	12.6	27.6	0.93	59	6	A	5
	B-HCC 32	Male	61	172	67	0.0022647	No	low	Not detect	Not detect	Not detect	Not detect	Not detect	Not detect	Not detect	Not detect	Not detect	Not detect	Not detect	Not detect	Not detect	Not detect
	B-HCC 33	Male	65	170	71	0.0024567	Yes	high	1.99	16	12	9	4.8	61	40	11.7	24.1	1.02	72	5	A	5
	B-HCC 34	Female	63	164	65	0.0024167	Yes	medium	69347	29	224	155	27.5	75	44	12.6	31.7	1.1	70	5	A	6
	B-HCC 35	Male	67	173	72	0.0024057	Yes	none	1.17	13	14	43	7.3	79.8	41	13.1	26.1	1.15	63	5	A	5
Healthy control	Control 1	Female	53	159	57	0.0022547	No	none	Not detect
	Control 2	Male	62	168	70	0.0024802	Yes	medium
	Control 3	Male	67	170	69	0.0023875	No	none
	Control 4	Female	52	161	55	0.0021218	No	low
	Control 5	Female	71	165	60	0.0022039	No	none
	Control 6	Male	59	172	66	0.0022309	No	none
	Control 7	Female	48	165	58	0.0021304	No	high
	Control 8	Female	63	156	58	0.0023833	No	medium
	Control 9	Female	61	155	52	0.0021644	No	none
	Control 10	Female	66	161	54	0.0020833	No	none
	Control 11	Female	59	159	59	0.0023338	No	none
	Control 12	Female	73	155	57	0.0023725	No	high
	Control 13	Female	42	163	59	0.0022206	No	low
	Control 14	Female	39	161	60	0.0023147	No	none
	Control 15	Female	46	166	62	0.00225	No	none
	Control 16	Female	31	167	57	0.0020438	No	none
	Control 17	Female	45	158	58	0.0023233	No	none
	Control 18	Female	64	153	55	0.0023495	No	none
	Control 19	Female	58	159	61	0.0024129	Yes	none
	Control 20	Male	65	177	71	0.0022663	No	none
	Control 21	Female	66	160	59	0.0023047	No	none
	Control 22	Male	49	175	72	0.002351	No	none
	Control 23	Male	62	175	72	0.002351	No	low
	Control 24	Male	48	173	66	0.0022052	No	none
	Control 25	Female	52	159	58	0.0022942	No	none
	Control 26	Male	53	178	75	0.0023671	No	none
	Control 27	Male	58	170	69	0.0023875	No	low
	Control 28	Female	61	157	52	0.0021096	No	none
	Control 29	Female	70	153	51	0.0021786	No	none
	Control 30	Male	58	174	69	0.002279	No	high
	Control 31	Female	49	163	58	0.002183	No	medium
	Control 32	Female	51	162	54	0.0020576	No	low
	Control 33	Male	68	173	77	0.0025728	Yes	none
