# Supplementary material for: Alteration in gut microbiota associated with hepatitis B and non-hepatitis virus related hepatocellular carcinoma
Source: Gut Pathog. 2019 Jan 18;11:1. doi: 10.1186/s13099-018-0281-6 (PMC6337822; doi:10.1186/s13099-018-0281-6)
Supplement: Supplementary file 2 — Additional file 2. Relative abundance of bacteria at the phylum level. [file 13099_2018_281_MOESM2_ESM.xls]

## Sheet: Sheet1
Phylum	Control 1	Control 2	Control 3	Control 4	Control 5	Control 6	Control 7	Control 8	Control 9	Control 10	Control 11	Control 12	Control 13	Control 14	Control 15	Control 16	Control 17	Control 18	Control 19	Control 20	Control 21	Control 22	Control 23	Control 24	Control 25	Control 26	Control 27	Control 28	Control 29	Control 30	Control 31	Control 32	Control 33	NBNC-HCC 1	NBNC-HCC 2	NBNC-HCC 3	NBNC-HCC 4	NBNC-HCC 5	NBNC-HCC 6	NBNC-HCC 7	NBNC-HCC 8	NBNC-HCC 9	NBNC-HCC 10	NBNC-HCC 11	NBNC-HCC 12	NBNC-HCC 13	NBNC-HCC 14	NBNC-HCC 15	NBNC-HCC 16
Firmicutes	0.512233	0.665389	0.120984	0.180199	0.264495	0.390852	0.386008	0.400189	0.482328	0.385127	0.327432	0.384775	0.314748	0.501156	0.503887	0.445421	0.3491	0.655392	0.449891	0.325494	0.239237	0.377904	0.384136	0.271278	0.433419	0.431107	0.411927	0.44269	0.377111	0.358812	0.425668	0.300544	0.532536	0.161613	0.7895	0.202506	0.209222	0.35443	0.248266	0.42177	0.41327	0.296294	0.505957	0.458017	0.402436	0.335469	0.409967	0.40477	0.324349
Proteobacteria	0.0457598	0.0755984	0.698509	0.633415	0.124661	0.0936777	0.127943	0.0944705	0.0278567	0.0687499	0.20669	0.192024	0.0427429	0.068882	0.0139173	0.0455176	0.0431613	0.0478078	0.0244214	0.0514413	0.0442184	0.059501	0.129969	0.034485	0.0360265	0.0378543	0.1861	0.0306974	0.0453635	0.116668	0.119971	0.0656229	0.063685	0.00722292	0.0130585	0.765828	0.521195	0.0517055	0.0507586	0.0401224	0.036533	0.0662615	0.031292	0.0466627	0.036511	0.0295303	0.146925	0.102266	0.24798
Bacteroidetes	0.438792	0.249081	0.154016	0.154896	0.603642	0.50915	0.478496	0.492105	0.480897	0.540596	0.453921	0.409636	0.638061	0.405474	0.475347	0.505428	0.601881	0.287177	0.519698	0.616128	0.682676	0.550285	0.462465	0.6241	0.52016	0.523992	0.391821	0.51994	0.57213	0.506816	0.444936	0.631015	0.383013	0.654115	0.190482	0.029222	0.268129	0.578891	0.621413	0.521768	0.544009	0.626698	0.455506	0.487547	0.547665	0.629517	0.431151	0.482174	0.39845
Tenericutes	0.00213605	0.00218009	0.00176169	0.00383167	0.00180573	0.00178371	0.00447028	0.00158552	0.00548325	0.00154148	0.00121116	0.00358944	0.00242232	0.00341327	0.00195988	0.00162956	0.00173967	0.00460241	0.00286274	0.000660633	0.000286274	0.00966726	0.000660633	0.000968928	0.000638612	0.00286274	0.000308295	0.00306093	0.000572549	0.000308295	0.00204796	0.000924886	0.00151946	0.153377	0.00466847	0.00140935	0.00101297	0.00165158	0.0024003	0.00178371	0.00191584	0.00121116	0.00581357	0.00477858	0.00171765	0.00143137	0.00151946	0.00488868	0.00136531
Fusobacteria	0.000154148	0.00433816	0.00262051	0.000132127	4.40422e-05	2.20211e-05	0.00191584	0.00702473	0.00160754	0.00218009	0.00695867	0.00206998	0.00116712	0.0192464	0.0012552	4.40422e-05	0.00039638	0.00341327	0.00132127	0.00286274	0.025016	0.00138733	0.0121777	0.0671423	0.00801568	0.00218009	0.00508687	0.00193786	0.00244434	0.00706877	0.00220211	0.000924886	0.0171765	2.20211e-05	6.60633e-05	4.40422e-05	2.20211e-05	0.0123979	0.0748277	0.00885248	0.00147541	0.000880844	4.40422e-05	0.00019819	0.00964524	4.40422e-05	0.00667239	0.00202594	0.00519698
Actinobacteria	0.000550527	0.00195988	0.0128163	0.0142476	0.00290678	0.00273062	0.000418401	0.00314902	0.00103499	0.0012552	0.00184977	0.00308295	0.000308295	0.000792759	0.00292881	0.0012552	0.00103499	0.000638612	0.000484464	0.0024003	0.000814781	0.000748717	0.00526304	0.000748717	0.000990949	0.000902865	0.00356742	0.0012552	0.00160754	0.00123318	0.00299487	0.000506485	0.00110105	0.0234304	0.0016736	0.000748717	0.000308295	0.000528506	0.000748717	0.000660633	0.00226817	0.00810376	0.000990949	0.00178371	0.00162956	0.00275264	0.00259849	0.00288476	0.0112748
Verrucomicrobia	0	8.80844e-05	0.000550527	0.00180573	0.00019819	0.000132127	0.000374359	0.00132127	0.000682654	0.000440422	0.00189381	0.0048006	0.000462443	0.000704675	0.000506485	0.00039638	0.00226817	0.000880844	0.00118914	0.000836802	0.00764132	0.000440422	0.00526304	0.000990949	0.00059457	0.00039638	0.00110105	0.000330316	0.000616591	0.00902865	0.00202594	0.000418401	0.000616591	0	0	2.20211e-05	0	8.80844e-05	0.0012552	0.00484464	0.00039638	0.00039638	0.000154148	8.80844e-05	0.000176169	0.000968928	0.000682654	0.000286274	0.0109665
Acidobacteria	0.000286274	0.0011451	0.0055273	0.00874238	0.00178371	0.00127722	0	0	0	0	0	0	0	6.60633e-05	0	0	0	4.40422e-05	0	0	0	0	2.20211e-05	0.000132127	0	2.20211e-05	0	2.20211e-05	0	0	8.80844e-05	0	0.000132127	0.000132127	0.000374359	0.000110105	6.60633e-05	0.000220211	8.80844e-05	0	0	4.40422e-05	0	0	0	0	4.40422e-05	0	0
Cyanobacteria	0	0	8.80844e-05	6.60633e-05	0	0	0.000286274	2.20211e-05	0	0	0	0	0	0	2.20211e-05	0.000154148	0.000176169	0	0.000132127	0.000154148	6.60633e-05	2.20211e-05	4.40422e-05	6.60633e-05	0.000110105	0.000638612	4.40422e-05	6.60633e-05	2.20211e-05	4.40422e-05	4.40422e-05	2.20211e-05	6.60633e-05	4.40422e-05	0	0	0	2.20211e-05	0	0	2.20211e-05	0	0.000220211	0.000836802	0.000176169	0.000220211	0	0.000440422	0.000110105
Spirochaetes	0	2.20211e-05	0.00059457	0.00019819	8.80844e-05	4.40422e-05	0	0	0	0	0	0	0	0	0	0	0	0	0	0	0	0	0	0	0	0	0	0	0	0	0	0	0	0	0	0	2.20211e-05	0	0	0	0	0	0	0	0	0	0	0	0
Planctomycetes	0	0	0.000176169	0.000462443	0	0	0	0	0	0	0	0	0	0	0	0	0	0	0	0	0	0	0	0	0	0	0	0	0	0	0	0	0	0	0	0	0	2.20211e-05	0	0	0	0	0	0	0	0	0	0	0
Synergistetes	4.40422e-05	0	0	8.80844e-05	0	0	6.60633e-05	6.60633e-05	0	4.40422e-05	4.40422e-05	2.20211e-05	4.40422e-05	2.20211e-05	2.20211e-05	0	0.000176169	0	0	0	0	0	0	2.20211e-05	4.40422e-05	2.20211e-05	2.20211e-05	0	0	0	0	0	0	0	2.20211e-05	0	0	2.20211e-05	2.20211e-05	6.60633e-05	6.60633e-05	8.80844e-05	0	0	0	0	0.000154148	6.60633e-05	0.000110105
Gemmatimonadetes	2.20211e-05	0	0.000352338	0.000242232	2.20211e-05	0.000110105	0	0	0	2.20211e-05	0	0	0	0	0	0	0	0	0	0	0	0	0	0	0	0	0	0	4.40422e-05	0	0	0	0	0	4.40422e-05	0	2.20211e-05	0	0.00019819	0	0	0	0	2.20211e-05	0	0	0	2.20211e-05	4.40422e-05
Euryarchaeota	0	0	0	4.40422e-05	0	0	0	0	0	0	0	0	0	0	6.60633e-05	0	0	0	0	0	0	0	0	0	0	0	0	0	0	0	0	0	0	2.20211e-05	4.40422e-05	0	0	0	0	0	0	0	0	0	2.20211e-05	0	0	0	4.40422e-05
Lentisphaerae	0	0	0	4.40422e-05	2.20211e-05	0	0	0	0	0	0	0	2.20211e-05	0	0	0	0	0	0	0	2.20211e-05	0	0	0	0	0	0	0	0	0	0	0	0	0	0	0	0	0	0	2.20211e-05	0	0	0	0	0	2.20211e-05	6.60633e-05	2.20211e-05	4.40422e-05
Chloroflexi	0	2.20211e-05	4.40422e-05	0.000132127	0	0.000110105	0	0	0	0	0	0	0	8.80844e-05	0	0	0	0	0	0	0	0	0	4.40422e-05	0	0	0	0	0	0	2.20211e-05	0	4.40422e-05	0	2.20211e-05	0	0	0	0	0	0	0	0	0	0	0	6.60633e-05	0	0
Nitrospirae	0	0	0	0.000110105	2.20211e-05	0	0	0	0	0	0	0	2.20211e-05	6.60633e-05	0	0	2.20211e-05	0	0	0	2.20211e-05	0	0	2.20211e-05	0	2.20211e-05	0	0	2.20211e-05	0	0	0	6.60633e-05	0	0	0	0	0	0	6.60633e-05	0	0	0	0	0	0	0	4.40422e-05	0
Deferribacteres	0	0.000110105	4.40422e-05	0.000110105	2.20211e-05	0	0	0	0	0	0	0	0	0	0	4.40422e-05	0	0	0	0	0	0	0	0	0	0	0	0	0	0	0	2.20211e-05	0	0	0	6.60633e-05	0	0	0	0	0	0	0	0	0	0	0	0	0
Armatimonadetes	0	0	6.60633e-05	0.000110105	0	2.20211e-05	0	0	0	0	0	0	0	0	0	0	0	0	0	0	0	0	0	0	0	0	0	0	0	0	0	0	0	0	0	0	0	0	0	0	0	0	0	0	0	0	0	0	0
Elusimicrobia	0	0	0	0	0	0	0	0	0	0	0	0	0	0	0	8.80844e-05	0	0	0	0	0	0	0	0	0	0	0	0	0	0	0	0	0	0	0	0	0	0	0	0	0	0	0	6.60633e-05	0	0	0	0	0
Chlorobi	0	0	2.20211e-05	4.40422e-05	0	0	0	4.40422e-05	0	0	0	0	0	8.80844e-05	4.40422e-05	0	0	0	0	0	0	0	0	0	0	0	0	0	0	0	0	0	0	0	0	0	0	0	0	2.20211e-05	0	0	0	0	0	0	0	2.20211e-05	2.20211e-05
WD272	0	2.20211e-05	0	8.80844e-05	0	0	0	0	0	0	0	0	0	0	0	0	0	0	0	0	0	0	0	0	0	0	0	0	0	0	0	0	0	0	0	0	0	0	0	0	0	0	0	0	0	0	0	0	0
Chlamydiae	0	0	0	6.60633e-05	0	0	0	0	0	0	0	0	0	0	0	0	0	0	0	0	0	0	0	0	0	0	0	0	0	0	0	0	0	0	0	0	0	0	0	0	0	0	0	0	0	0	0	0	0
Saccharibacteria	0	2.20211e-05	0	0	4.40422e-05	0	0	2.20211e-05	4.40422e-05	0	0	0	0	0	0	0	4.40422e-05	0	0	0	0	0	0	0	0	0	2.20211e-05	0	0	0	0	0	0	0	4.40422e-05	0	0	2.20211e-05	0	0	0	0	0	0	0	0	0	0	2.20211e-05
Latescibacteria	0	0	0	0	0	0	0	0	0	4.40422e-05	0	0	0	0	0	0	0	4.40422e-05	0	2.20211e-05	0	0	0	0	0	0	0	0	0	0	0	0	0	0	0	0	0	0	0	0	0	0	0	0	0	0	2.20211e-05	6.60633e-05	0
Thermomicrobia	0	0	0	2.20211e-05	0	0	0	0	0	0	0	0	0	0	0	0	0	0	0	0	0	0	0	0	0	0	0	0	0	0	0	0	0	0	0	0	0	0	0	0	0	0	0	0	0	0	0	0	0
Deinococcus-Thermus	0	0	4.40422e-05	2.20211e-05	0	4.40422e-05	0	0	0	0	0	0	0	0	0	0	0	0	0	0	0	0	0	0	0	0	0	0	0	0	0	0	0	0	0	0	0	0	0	0	0	0	0	0	0	0	0	0	2.20211e-05
JL-ETNP-Z39	0	0	0	0	0	0	0	0	0	0	0	0	0	0	0	0	0	0	0	0	0	0	0	0	0	0	0	0	0	0	0	0	0	0	0	0	0	0	0	0	0	0	0	0	0	0	0	0	0
Thaumarchaeota	0	0	0	0	0	0	0	0	0	0	0	0	0	0	0	0	0	0	0	0	0	0	0	0	0	0	0	0	0	0	0	0	2.20211e-05	0	0	0	0	0	0	0	0	0	0	0	0	0	0	0	0
Aminicenantes	0	0	2.20211e-05	0	0	2.20211e-05	0	0	0	0	0	0	0	0	0	0	0	0	0	0	0	0	0	0	0	0	0	0	0	0	0	0	0	0	0	0	0	0	0	0	0	0	0	0	0	0	0	0	0
Others	2.20211e-05	2.20211e-05	0.00176169	0.000880844	0.000242232	2.20211e-05	2.20211e-05	0	6.60633e-05	0	0	0	0	0	4.40422e-05	2.20211e-05	0	0	0	0	0	4.40422e-05	0	0	0	0	0	0	6.60633e-05	2.20211e-05	0	0	2.20211e-05	2.20211e-05	0	4.40422e-05	0	0	2.20211e-05	2.20211e-05	4.40422e-05	2.20211e-05	2.20211e-05	0	2.20211e-05	4.40422e-05	0.000132127	2.20211e-05	0
[truncated: 42 more columns]
