# Supplementary material for: Alteration in gut microbiota associated with hepatitis B and non-hepatitis virus related hepatocellular carcinoma
Source: Gut Pathog. 2019 Jan 18;11:1. doi: 10.1186/s13099-018-0281-6 (PMC6337822; doi:10.1186/s13099-018-0281-6)
Supplement: Supplementary file 3 — Additional file 3. Relative abundance of bacteria at the order level. [file 13099_2018_281_MOESM3_ESM.xls]

## Sheet: Sheet1
Order	Control 1	Control 2	Control 3	Control 4	Control 5	Control 6	Control 7	Control 8	Control 9	Control 10	Control 11	Control 12	Control 13	Control 14	Control 15	Control 16	Control 17	Control 18	Control 19	Control 20	Control 21	Control 22	Control 23	Control 24	Control 25	Control 26	Control 27	Control 28	Control 29	Control 30	Control 31	Control 32	Control 33	NBNC-HCC 1	NBNC-HCC 2	NBNC-HCC 3	NBNC-HCC 4	NBNC-HCC 5	NBNC-HCC 6	NBNC-HCC 7	NBNC-HCC 8	NBNC-HCC 9	NBNC-HCC 10	NBNC-HCC 11	NBNC-HCC 12	NBNC-HCC 13	NBNC-HCC 14	NBNC-HCC 15	NBNC-HCC 16
Enterobacteriales	0.0330537	0.0369514	0.664641	0.559226	0.0591927	0.0453855	0.114686	0.0545683	0.0142256	0.052212	0.18403	0.156636	0.0142476	0.034397	0.00499879	0.00964524	0.0127502	0.0217568	0.00535113	0.0231222	0.0118694	0.0380304	0.06472	0.0138733	0.0159653	0.0185418	0.141926	0.0105921	0.0205016	0.078329	0.0685957	0.0262051	0.0235846	0.00411794	0.00788355	0.758186	0.507983	0.00660633	0.0337804	0.0221752	0.0107243	0.0312259	0.00572549	0.0220211	0.0200612	0.00717888	0.120411	0.0740349	0.185043
Clostridiales	0.337738	0.594239	0.104314	0.160005	0.23611	0.269714	0.344806	0.310079	0.427407	0.32981	0.276012	0.302019	0.24014	0.400255	0.300081	0.372993	0.319834	0.315827	0.396754	0.257228	0.177776	0.323072	0.33351	0.199137	0.353593	0.386404	0.239766	0.389972	0.320561	0.294312	0.336703	0.232301	0.356676	0.151417	0.738566	0.189778	0.192134	0.275528	0.205303	0.366563	0.364405	0.240096	0.445993	0.414613	0.265839	0.280174	0.352426	0.354518	0.240691
Bacteroidales	0.438616	0.247341	0.13151	0.134086	0.601088	0.506133	0.47843	0.491995	0.48061	0.54053	0.453811	0.409416	0.637907	0.405232	0.475303	0.505384	0.601793	0.287177	0.519698	0.616084	0.682566	0.550285	0.462377	0.624034	0.519918	0.523926	0.391821	0.51983	0.572042	0.506816	0.444936	0.630992	0.383013	0.653938	0.190218	0.029178	0.268107	0.578714	0.621303	0.521173	0.543899	0.62661	0.455484	0.487525	0.547665	0.629429	0.430909	0.482064	0.398406
Selenomonadales	0.169606	0.0610205	0.00746515	0.0117152	0.0114289	0.116249	0.0224175	0.0703574	0.0333399	0.0319967	0.036489	0.0270639	0.0446808	0.0838343	0.163903	0.0544141	0.020832	0.327982	0.0366431	0.0483583	0.0528947	0.0385369	0.0351677	0.0656008	0.0702473	0.0262712	0.158023	0.0341547	0.0347933	0.0478298	0.0324591	0.0446588	0.161128	0.00711281	0.0179912	0.0080377	0.0107903	0.0559336	0.0360485	0.0447469	0.0299487	0.0387792	0.0443725	0.025082	0.125873	0.0483143	0.0337143	0.017727	0.0521239
Mollicutes_RF9	0.00213605	0.00213605	0.00176169	0.00380965	0.00180573	0.00176169	0.00447028	0.00158552	0.00548325	0.00154148	0.00121116	0.00358944	0.00242232	0.00341327	0.00195988	0.00162956	0.00171765	0.00460241	0.00286274	0.000660633	0.000286274	0.00966726	0.000660633	0.000968928	0.000638612	0.00286274	0.000308295	0.00306093	0.000572549	0.000308295	0.00204796	0.000924886	0.00151946	0.153377	0.00466847	0.00140935	0.00101297	0.00165158	0.0024003	0.00178371	0.00191584	0.00121116	0.00581357	0.00475656	0.00171765	0.00143137	0.00145339	0.00486666	0.00129924
Lactobacillales	0.0011451	0.00378763	0.00330316	0.00420603	0.0149083	0.00169562	0.000528506	0.00195988	0.00105701	0.00625399	0.00576953	0.0370395	0.000506485	0.00187179	0.0281209	0.00132127	0.00127722	0.00341327	0.00123318	0.00466847	0.00160754	0.00136531	0.00277466	0.000770738	0.00132127	0.00103499	0.00173967	0.00127722	0.00585761	0.00728898	0.0383607	0.00101297	0.0019819	0.00105701	0.00297285	0.00264253	0.00202594	0.0168902	0.000792759	0.00134329	0.000946907	0.0110326	0.00145339	0.0011451	0.00253243	0.00140935	0.0158111	0.0144458	0.0163837
Fusobacteriales	0.000154148	0.00433816	0.00262051	0.000132127	4.40422e-05	2.20211e-05	0.00191584	0.00702473	0.00160754	0.00218009	0.00695867	0.00206998	0.00116712	0.0192464	0.0012552	4.40422e-05	0.00039638	0.00341327	0.00132127	0.00286274	0.025016	0.00138733	0.0121777	0.0671423	0.00801568	0.00218009	0.00508687	0.00193786	0.00244434	0.00706877	0.00220211	0.000924886	0.0171765	2.20211e-05	6.60633e-05	4.40422e-05	2.20211e-05	0.0123979	0.0748277	0.00885248	0.00147541	0.000880844	4.40422e-05	0.00019819	0.00964524	4.40422e-05	0.00667239	0.00202594	0.00519698
Bifidobacteriales	0.000132127	0.000264253	0.000308295	0.000506485	0.000154148	0.000110105	0.000264253	0.000462443	0.000572549	0.000506485	0.00145339	0.000550527	0.000154148	0.000242232	0.00224615	0.000704675	0.000264253	0.000264253	0.000176169	0.000858823	0.000682654	0.00019819	0.00411794	0.000308295	0.000550527	0.000484464	0.000440422	0.000616591	0.000792759	0.000440422	0.000792759	0.000242232	0.000330316	0.0223955	0.00039638	0.000132127	4.40422e-05	0.000154148	0.000286274	0.000440422	0.00213605	0.00132127	0.000374359	0.000814781	0.000308295	0.000704675	0.000836802	0.000990949	0.00154148
Pseudomonadales	8.80844e-05	0.000506485	0.000792759	0.00107903	0.000792759	0.000132127	8.80844e-05	0.000110105	0	2.20211e-05	0.000286274	0.000242232	6.60633e-05	0	2.20211e-05	0.000132127	8.80844e-05	8.80844e-05	0	2.20211e-05	0	2.20211e-05	0.0191143	2.20211e-05	2.20211e-05	0	2.20211e-05	0	2.20211e-05	0.00019819	0.000286274	0	2.20211e-05	8.80844e-05	2.20211e-05	0.000286274	0	2.20211e-05	2.20211e-05	0	4.40422e-05	0.00233424	2.20211e-05	0	0	0	0.003127	0.00328114	0.00601176
Burkholderiales	0.00982141	0.00279668	0.00792759	0.00746515	0.0476977	0.0375239	0.00858823	0.0286494	0.00682654	0.0108564	0.0153047	0.0258087	0.0234304	0.0204136	0.00709079	0.03127	0.0183876	0.0179252	0.0139614	0.017771	0.0267777	0.015679	0.0325252	0.0151505	0.0121777	0.0150184	0.0364669	0.0108784	0.0178811	0.0303671	0.0426989	0.0352117	0.0284292	0.00149743	0.00290678	0.0025104	0.0039638	0.0410253	0.0110326	0.00709079	0.0212944	0.0205016	0.0119575	0.015701	0.00889652	0.0151725	0.00982141	0.015635	0.0373918
Verrucomicrobiales	0	2.20211e-05	4.40422e-05	6.60633e-05	2.20211e-05	0	0.000374359	0.00132127	0.000682654	0.000440422	0.00189381	0.0048006	0.000462443	0.000638612	0.000506485	0.00039638	0.00226817	0.000880844	0.00118914	0.000836802	0.00764132	0.000440422	0.00526304	0.000990949	0.00059457	0.00039638	0.00107903	0.000286274	0.000616591	0.00902865	0.00202594	0.000418401	0.00059457	0	0	2.20211e-05	0	6.60633e-05	0.0012552	0.00484464	0.00039638	0.00039638	0.000154148	8.80844e-05	0.000176169	0.000968928	0.000682654	0.000286274	0.0109665
Aeromonadales	4.40422e-05	0.000154148	0.000308295	0.0336042	0.000176169	8.80844e-05	0	0	0	0	6.60633e-05	4.40422e-05	0	0	0	8.80844e-05	0	2.20211e-05	0	0	0	2.20211e-05	4.40422e-05	4.40422e-05	0	0	0	0	0	4.40422e-05	0	2.20211e-05	2.20211e-05	2.20211e-05	0.000110105	6.60633e-05	8.80844e-05	4.40422e-05	2.20211e-05	0	0	0	0	0	0	0	0	2.20211e-05	2.20211e-05
Actinomycetales	2.20211e-05	2.20211e-05	2.20211e-05	0	0	0	2.20211e-05	0.000110105	4.40422e-05	2.20211e-05	2.20211e-05	0.00224615	0	2.20211e-05	2.20211e-05	0	0	4.40422e-05	4.40422e-05	4.40422e-05	0	0	2.20211e-05	2.20211e-05	0	2.20211e-05	4.40422e-05	4.40422e-05	0	0	0.00160754	2.20211e-05	2.20211e-05	2.20211e-05	2.20211e-05	0	0	4.40422e-05	4.40422e-05	0	0	0.00019819	2.20211e-05	0	2.20211e-05	0	0.000220211	0.000308295	0.00039638
Pasteurellales	0.000440422	0.0289577	0.000946907	0.00147541	0.00841206	0.000748717	0.002092	0.0063641	0.00123318	0.00257647	0.00385369	0.00464645	0.00356742	0.0102618	0.000924886	0.00231222	0.00330316	0.00587963	0.000704675	0.00843408	0.00116712	0.00206998	0.0087644	0.00105701	0.00257647	0.0015635	0.00413997	0.000990949	0.00231222	0.0032371	0.00334721	0.00279668	0.00854419	0.000110105	0.000352338	0.000220211	0.000308295	0.002092	0.00143137	0.0024003	0.00224615	0.0068926	0.00101297	0.00246636	0.00325912	0.00328114	0.00497677	0.00464645	0.0114069
Clostridiales	0.00178371	0.000858823	0.00374359	0.00202594	0.000814781	0.000638612	0.0158772	0.0136311	0.016692	0.0137632	0.00698069	0.0160534	0.0273062	0.0108124	0.00986545	0.0144679	0.00464645	0.00590165	0.0126401	0.0116492	0.00458039	0.00913875	0.00935897	0.00385369	0.00524102	0.0143357	0.00885248	0.0126181	0.0113849	0.00687058	0.0147982	0.0200832	0.00823589	0.000814781	0.0102178	0.000330316	0.000264253	0.00486666	0.00493273	0.0067825	0.0161635	0.00433816	0.0114069	0.0142476	0.0049107	0.00416199	0.00482262	0.0139394	0.0101958
Flavobacteriales	0.000176169	0.00151946	0.0216908	0.0200392	0.00231222	0.00286274	0	0	0	0	0	0	0	0	0	0	0	0	0	0	0	0	4.40422e-05	0	0	0	0	0	0	0	0	0	0	0.000176169	0.000242232	2.20211e-05	2.20211e-05	0.000110105	0	0	0	0	0	0	0	0	0	0	0
Erysipelotrichales	0.00184977	0.00528506	0.000770738	0.00101297	0.000726696	0.00224615	0.00220211	0.00402986	0.00358944	0.00303891	0.0016736	0.00235626	0.00193786	0.00367752	0.00145339	0.00193786	0.00229019	0.00204796	0.00248838	0.00347933	0.00213605	0.00374359	0.00310497	0.00162956	0.00275264	0.00286274	0.00336923	0.00444826	0.00431613	0.00222413	0.003127	0.00242232	0.00405188	0.00101297	0.0195327	0.00165158	0.00398582	0.00101297	0.00103499	0.00204796	0.00173967	0.00147541	0.00242232	0.00277466	0.00303891	0.00123318	0.00255445	0.00345731	0.0044923
Desulfovibrionales	0.00165158	0.00301689	0.00154148	0.0032371	0.00310497	0.00466847	0.00220211	0.00440422	0.00537315	0.00246636	0.00277466	0.00284072	0.00107903	0.00275264	0.000506485	0.00200392	0.00856621	0.00184977	0.00413997	0.00173967	0.00431613	0.00343529	0.00425007	0.00372157	0.00477858	0.00257647	0.00328114	0.0080377	0.0043822	0.00409592	0.00310497	0.00107903	0.00202594	0.000704675	0.000770738	0.000440422	0.008346	0.00118914	0.00374359	0.00786153	0.00202594	0.00482262	0.0124639	0.00643016	0.00413997	0.00389773	0.007311	0.00409592	0.00733303
Rhizobiales	8.80844e-05	0.000814781	0.00779547	0.0106582	0.00149743	0.00132127	8.80844e-05	0.000132127	0.000132127	0.000132127	0.000132127	0.000154148	2.20211e-05	0.000330316	8.80844e-05	0	0	0	4.40422e-05	2.20211e-05	0	2.20211e-05	8.80844e-05	6.60633e-05	0	0	4.40422e-05	0	4.40422e-05	8.80844e-05	4.40422e-05	2.20211e-05	0.000264253	0.000110105	0.000286274	0.000638612	8.80844e-05	0.000176169	0.000132127	8.80844e-05	2.20211e-05	4.40422e-05	2.20211e-05	0	0	0	0	2.20211e-05	4.40422e-05
Coriobacteriales	0.000154148	0.000242232	0.00019819	0.000308295	0.000264253	0.000308295	0.000110105	0.00257647	0.000418401	0.000440422	0.000374359	0.000286274	0.000154148	0.000352338	0.000660633	0.000440422	0.000704675	0.000330316	0.00019819	0.00134329	0.000110105	0.000550527	0.00107903	0.000220211	0.000330316	0.000374359	0.00306093	0.00059457	0.000484464	0.00059457	0.000484464	0.000154148	0.000352338	0.000616591	0.000748717	0.00019819	6.60633e-05	0.000220211	0.000154148	0.000154148	0.000132127	0.00645218	0.000550527	0.000880844	0.00129924	0.00204796	0.00134329	0.00147541	0.00911673
Acidobacteriales	0.000264253	0.000682654	0.00332519	0.00557134	0.000946907	0.000770738	0	0	0	0	0	0	0	0	0	0	0	0	0	0	0	0	0	0	0	0	0	0	0	0	0	0	0	0.000132127	0.000220211	0.000110105	6.60633e-05	8.80844e-05	0	0	0	0	0	0	0	0	0	0	0
Solirubrobacterales	8.80844e-05	0.000572549	0.00451432	0.00488868	0.000660633	0.000902865	2.20211e-05	0	0	2.20211e-05	0	0	0	0	0	0	2.20211e-05	0	0	2.20211e-05	0	0	0	2.20211e-05	0	2.20211e-05	0	0	6.60633e-05	2.20211e-05	4.40422e-05	4.40422e-05	8.80844e-05	8.80844e-05	0.000110105	8.80844e-05	2.20211e-05	0	2.20211e-05	0	0	0	0	0	0	0	0	0	2.20211e-05
Rhodospirillales	0.00019819	0.000308295	0.00288476	0.00398582	0.000550527	0.000660633	0	2.20211e-05	4.40422e-05	4.40422e-05	2.20211e-05	2.20211e-05	2.20211e-05	4.40422e-05	0.000154148	0	0	0.000110105	8.80844e-05	4.40422e-05	2.20211e-05	0	6.60633e-05	6.60633e-05	4.40422e-05	8.80844e-05	0	0	0	0.000154148	0.000132127	6.60633e-05	0.000132127	6.60633e-05	0.000286274	8.80844e-05	0.000132127	0.000110105	0	2.20211e-05	6.60633e-05	2.20211e-05	6.60633e-05	0	0	0	6.60633e-05	0	0
Frankiales	8.80844e-05	0.000352338	0.00330316	0.0035454	0.000550527	0.000484464	0	0	0	2.20211e-05	0	0	0	2.20211e-05	0	0	0	0	0	0	0	0	0	0	4.40422e-05	0	0	0	2.20211e-05	0	0	0	2.20211e-05	0.000110105	8.80844e-05	6.60633e-05	2.20211e-05	4.40422e-05	0	0	0	0	0	4.40422e-05	0	0	2.20211e-05	6.60633e-05	0
Xanthomonadales	0.000110105	0.000506485	0.00306093	0.00314902	0.000682654	0.000572549	6.60633e-05	0	0	8.80844e-05	0	0	6.60633e-05	6.60633e-05	0	0	0	2.20211e-05	0	2.20211e-05	0	0	0.000154148	8.80844e-05	0	0	0	0	0	0	0	0	6.60633e-05	0.00019819	4.40422e-05	0.00255445	4.40422e-05	0.000132127	0.000110105	0	0	4.40422e-05	0	0	0	0	2.20211e-05	6.60633e-05	6.60633e-05
Neisseriales	0	0.000220211	0	4.40422e-05	0	2.20211e-05	2.20211e-05	2.20211e-05	0	0	0	0.00147541	6.60633e-05	4.40422e-05	6.60633e-05	0	2.20211e-05	2.20211e-05	6.60633e-05	0.000154148	4.40422e-05	8.80844e-05	0.000154148	6.60633e-05	0.00039638	2.20211e-05	0.000110105	4.40422e-05	8.80844e-05	8.80844e-05	0.00154148	0.000110105	8.80844e-05	0	0	0	0	2.20211e-05	4.40422e-05	0.000308295	0	0.00019819	0	0	4.40422e-05	0	0.000990949	0.000374359	0.000638612
Bacillales	8.80844e-05	0.00019819	0.00138733	0.00121116	0.000440422	0.00019819	0	0	2.20211e-05	0.000110105	0	6.60633e-05	0	0.000110105	6.60633e-05	6.60633e-05	8.80844e-05	0.000110105	2.20211e-05	6.60633e-05	2.20211e-05	0.00187179	4.40422e-05	0.000132127	6.60633e-05	6.60633e-05	2.20211e-05	8.80844e-05	8.80844e-05	4.40422e-05	4.40422e-05	0	0.000154148	0.000110105	0.000110105	2.20211e-05	2.20211e-05	0.000132127	8.80844e-05	4.40422e-05	4.40422e-05	0.000374359	2.20211e-05	0	6.60633e-05	0	0.00039638	0.000462443	0.000264253
Gastranaerophilales	0	0	0	0	0	0	0.000286274	2.20211e-05	0	0	0	0	0	0	0	0.000110105	0.000176169	0	8.80844e-05	0.000154148	6.60633e-05	2.20211e-05	4.40422e-05	4.40422e-05	8.80844e-05	0.000638612	4.40422e-05	6.60633e-05	0	4.40422e-05	2.20211e-05	2.20211e-05	6.60633e-05	0	0	0	0	0	0	0	0	0	0.000154148	0.000792759	0.000176169	0.000220211	0	0.00039638	0
Oceanospirillales	4.40422e-05	0.000374359	0.00237828	0.00246636	0.000572549	0.000858823	0	4.40422e-05	0	0	4.40422e-05	0	2.20211e-05	2.20211e-05	0	0	2.20211e-05	0	0	0	0	4.40422e-05	0	2.20211e-05	2.20211e-05	0	4.40422e-05	2.20211e-05	2.20211e-05	4.40422e-05	0	0	0	6.60633e-05	0.000176169	6.60633e-05	8.80844e-05	8.80844e-05	2.20211e-05	0	0	6.60633e-05	2.20211e-05	0	4.40422e-05	0	4.40422e-05	2.20211e-05	0
Myxococcales	6.60633e-05	0.000110105	0.0015635	0.00127722	0.000418401	0.000440422	0	0	0	8.80844e-05	0	0	0	2.20211e-05	0	0	0	4.40422e-05	2.20211e-05	0	2.20211e-05	0	2.20211e-05	6.60633e-05	0	0	0	2.20211e-05	0	0	0	0	6.60633e-05	8.80844e-05	6.60633e-05	2.20211e-05	2.20211e-05	2.20211e-05	4.40422e-05	0	0	4.40422e-05	0	4.40422e-05	0	0	0	2.20211e-05	0
Caulobacterales	2.20211e-05	0.00019819	0.000990949	0.00154148	0.000308295	0.00019819	0	2.20211e-05	0	0	0	0	2.20211e-05	0	0	0	0	0	0	0	0	0	0	2.20211e-05	0	0	0	0	2.20211e-05	0	0	0	0	0	6.60633e-05	0.000440422	2.20211e-05	0	0.000110105	0	0	0	0	0	0	0	0	2.20211e-05	0
[truncated: 42 more columns]
