# Supplementary material for: Alteration in gut microbiota associated with hepatitis B and non-hepatitis virus related hepatocellular carcinoma
Source: Gut Pathog. 2019 Jan 18;11:1. doi: 10.1186/s13099-018-0281-6 (PMC6337822; doi:10.1186/s13099-018-0281-6)
Supplement: Supplementary file 6 — Additional file 6. Relative abundance of the top 25 genera for canonical correspondence analysis. [file 13099_2018_281_MOESM6_ESM.xls]

## Sheet: Sheet1
Genus	Control 1	Control 2	Control 3	Control 4	Control 5	Control 6	Control 7	Control 8	Control 9	Control 10	Control 11	Control 12	Control 13	Control 14	Control 15	Control 16	Control 17	Control 18	Control 19	Control 20	Control 21	Control 22	Control 23	Control 24	Control 25	Control 26	Control 27	Control 28	Control 29	Control 30	Control 31	Control 32	Control 33	NBNC-HCC 1	NBNC-HCC 2	NBNC-HCC 3	NBNC-HCC 4	NBNC-HCC 5	NBNC-HCC 6	NBNC-HCC 7	NBNC-HCC 8	NBNC-HCC 9	NBNC-HCC 10	NBNC-HCC 11	NBNC-HCC 12	NBNC-HCC 13	NBNC-HCC 14	NBNC-HCC 15	NBNC-HCC 16
Alistipes	0.0188501	0.000924886	0.00189381	0.0040739	0.00400784	0.00993151	0.0310497	0.011517	0.0351016	0.0213605	0.0153487	0.0295743	0.0210081	0.0143578	0.0139834	0.0341767	0.0268657	0.0148642	0.017727	0.00671643	0.0166039	0.0118473	0.00999758	0.00968928	0.020854	0.0239149	0.00665037	0.0297945	0.0160093	0.0134108	0.0232102	0.0144238	0.00964524	0.00215807	0.0199071	0.00121116	0.000704675	0.00189381	0.0132787	0.0300148	0.0515954	0.0317544	0.0148863	0.0224395	0.0142697	0.025016	0.0185638	0.0251261	0.00625399
Alloprevotella	0.0119354	0.000220211	0.000264253	0.000264253	0.000440422	0.000506485	0.00262051	0.0146	0.0036555	0.00332519	0.00334721	0.00726696	0.00416199	0.00808174	0.00427209	0.0040739	0.00583559	0.00229019	0.0162516	0.0603158	0.00367752	0.00916078	0.0032371	0.00447028	0.00369954	0.00321508	0.0122437	0.00374359	0.00411794	0.00405188	0.00858823	0.00387571	0.00700271	0.00270859	0.000924886	0.000110105	0.000176169	0.000308295	0.00453635	0.00297285	0.00301689	0.00343529	0.0173746	0.00460241	0.0339125	0.00645218	0.00308295	0.00259849	0.0111207
Bacteroides	0.0682434	0.238158	0.111735	0.0369954	0.406796	0.248068	0.344762	0.180265	0.386602	0.442096	0.328357	0.31074	0.450508	0.196186	0.403228	0.384444	0.488384	0.178217	0.308736	0.177028	0.571183	0.363722	0.288234	0.455176	0.417784	0.393979	0.167008	0.42635	0.478518	0.370373	0.357799	0.457576	0.205963	0.59741	0.153861	0.0217568	0.257339	0.554623	0.420889	0.402722	0.420955	0.292484	0.226795	0.327498	0.234393	0.264363	0.320209	0.320627	0.133646
Buchnera	0.00154148	0.0191584	0.651824	0.54086	0.0256326	0.0350356	0	0	0	0	0	0	0	0	0	0	0	0	0	0	0	0	0	0	0	0	0	0	0	0	0	0	0	0.000902865	0.00149743	0.00127722	0.000836802	0.000814781	0	0	0	0	0	0	0	0	0	0	0
Dialister	0.145031	0.00418401	0.00264253	0.00537315	0.00336923	0.103918	0.00352338	0.00579155	0.0126181	0.00530708	0.00559336	0.00625399	0.0112748	0.0154368	0.00376561	0.0403647	0.00372157	0.00193786	0.00905067	0.00176169	0.000836802	0.00237828	0.0016736	0.000858823	0.00383167	0.0012552	0.00242232	0.00797164	0.00306093	0.00297285	0.00328114	0.00801568	0.0199291	0.00413997	0.0049107	0.00182775	0.00123318	0.00376561	0.00279668	0.00671643	0.0136971	0.013543	0.025038	0.00367752	0.0172205	0.0209421	0.00869833	0.00222413	0.00444826
Escherichia-Shigella	0.00372157	0.0155689	0.00927088	0.0134108	0.00759728	0.00825791	0.108894	0.0183656	0.0106802	0.0129264	0.141243	0.0481161	0.0111207	0.013565	0.00242232	0.00517496	0.0109665	0.01046	0.00231222	0.0174627	0.00836802	0.00878642	0.0432054	0.00671643	0.00913875	0.0137852	0.0225276	0.00750919	0.00660633	0.0544361	0.0329215	0.0238048	0.00966726	0.00242232	0.00464645	0.755103	0.194689	0.00455837	0.00931492	0.0129924	0.00535113	0.0179472	0.00374359	0.0179692	0.0088745	0.00579155	0.0728017	0.0449891	0.0421484
Eubacterium_coprostanoligenes_group	0.0332739	0.00409592	0.00649622	0.00543921	0.00431613	0.00669441	0.00651824	0.00883046	0.0201273	0.00341327	0.00713484	0.00865429	0.00372157	0.00737707	0.00766334	0.0200392	0.0100857	0.0160974	0.0187179	0.00363348	0.00376561	0.0231882	0.0157891	0.00418401	0.00464645	0.00612186	0.00704675	0.0195327	0.00319306	0.00645218	0.0076193	0.00345731	0.0060558	0.0248838	0.0160093	0.0035454	0.00165158	0.00471251	0.0049107	0.00530708	0.0105921	0.00673846	0.0341988	0.0160093	0.0146	0.00968928	0.00733303	0.00920482	0.0097113
Eubacterium_ruminantium_group	0.0609324	0.00231222	0.00195988	0.00284072	0.00193786	0.00455837	0.00548325	0.00402986	0.00453635	0.00301689	0.00391976	0.00528506	0.00554932	0.017749	0.00319306	0.0179252	0.00433816	0.00620995	0.0337583	0.023012	0.00206998	0.00295083	0.0119575	0.00691462	0.00400784	0.00598974	0.00352338	0.00440422	0.00317104	0.00429411	0.00515294	0.00510889	0.0129264	0.00356742	0.00469049	0.00116712	0.00110105	0.00184977	0.00753121	0.00425007	0.0151946	0.00455837	0.034397	0.00764132	0.00484464	0.00620995	0.00158552	0.00308295	0.00154148
Faecalibacterium	0.0237387	0.0222413	0.00808174	0.0129264	0.0227038	0.0598974	0.0712382	0.0691903	0.0868732	0.114664	0.0763031	0.0677809	0.0478518	0.0866971	0.0810376	0.0888992	0.0925987	0.0639933	0.0868292	0.0192024	0.0497236	0.0998877	0.0889212	0.0377001	0.103609	0.124463	0.0575191	0.0783951	0.103081	0.0944265	0.0962102	0.0576953	0.0970029	0.0117372	0.138843	0.0213164	0.00215807	0.0317985	0.0293982	0.089802	0.0975535	0.0954394	0.0875339	0.10209	0.0667019	0.126886	0.115875	0.0840545	0.0495475
Fusobacterium	0.000154148	0.00429411	0.00262051	0.000132127	4.40422e-05	2.20211e-05	0.00189381	0.00702473	0.00160754	0.00215807	0.00691462	0.00206998	0.00116712	0.0192024	0.0012552	4.40422e-05	0.000352338	0.00336923	0.00127722	0.00286274	0.0160534	0.00138733	0.0121777	0.0671203	0.00801568	0.00218009	0.00508687	0.00193786	0.00244434	0.00706877	0.00220211	0.000924886	0.0171544	0	6.60633e-05	4.40422e-05	2.20211e-05	0.0123979	0.0747836	0.00885248	0.00147541	0.000550527	4.40422e-05	0.00019819	0.00962322	4.40422e-05	0.00559336	0.00136531	0.00402986
Lachnoclostridium	0.0181454	0.163132	0.00623197	0.00902865	0.0234525	0.0257427	0.0590606	0.0309617	0.0327233	0.0288476	0.0243774	0.0210742	0.0258748	0.0429411	0.014578	0.0366651	0.0262712	0.0457158	0.0308956	0.0543701	0.0180353	0.020898	0.0243113	0.0403647	0.0305212	0.0478078	0.0276585	0.0341767	0.0264473	0.023012	0.025082	0.0276145	0.0405408	0.0246856	0.0161194	0.00821387	0.0755324	0.0385369	0.0400123	0.0301249	0.0383607	0.0100636	0.0226377	0.0451212	0.0214045	0.0100416	0.0215146	0.0411354	0.0178591
Lachnospira	0.00649622	0.00618793	0.00290678	0.00264253	0.00949109	0.00975535	0.0109665	0.0164498	0.0258087	0.013609	0.0119795	0.0115611	0.011495	0.011517	0.012486	0.00576953	0.023959	0.00431613	0.00554932	0.0149523	0.00398582	0.00757526	0.0283191	0.00383167	0.0059457	0.00691462	0.00858823	0.0159873	0.00955716	0.00711281	0.00711281	0.00713484	0.00550527	0.00151946	0.00682654	0.00143137	0.00103499	0.0108344	0.00695867	0.0121777	0.0100857	0.00317104	0.00623197	0.00744313	0.00607782	0.00378763	0.00627601	0.00629803	0.00816983
Megamonas	0.0193345	0.0341767	0.00121116	0.00140935	0.00601176	0.00123318	0.00502081	0.0371716	0.00568144	0.00548325	0.00964524	0.00510889	0.0114289	0.0355861	0.141838	0.00356742	0.00363348	0.304618	0.0150404	0.0120676	0.01253	0.0257427	0.015679	0.0487767	0.0531809	0.0114289	0.136663	0.0134108	0.0127502	0.0233203	0.0145559	0.0179252	0.113915	0.000858823	0.00284072	0.000770738	0.000770738	0.0258748	0.0146881	0.0226157	0.0048006	0.000176169	0.00565942	0.0036555	0.075202	0.00347933	0.0105261	0.000132127	0.0189161
Parabacteroides	0.0330757	0.00184977	0.00433816	0.00570346	0.0491951	0.0184757	0.0292881	0.0329215	0.0224175	0.022968	0.0136971	0.0214265	0.0290018	0.0181894	0.015635	0.0213164	0.0282971	0.0175508	0.0360485	0.00737707	0.0376561	0.016692	0.0129924	0.0213384	0.0290238	0.0290238	0.0255665	0.0234084	0.0232543	0.0146881	0.021889	0.0274163	0.0166039	0.0397701	0.00528506	0.00147541	0.0040739	0.0087644	0.0234525	0.0315342	0.0238268	0.0345511	0.0317985	0.0286715	0.0246416	0.0256986	0.0353218	0.0358944	0.0352998
Parasutterella	0.00178371	0.00162956	0.00325912	0.00328114	0.00398582	0.0359164	0.00455837	0.0190042	0.00187179	0.00253243	0.0100636	0.0111427	0.0181013	0.00244434	0.00253243	0.0248838	0.0102398	0.00669441	0.00938099	0.0125961	0.021889	0.008346	0.0194446	0.0080377	0.00640814	0.00984343	0.0273282	0.00618793	0.00715686	0.0213384	0.0249499	0.0295743	0.00993151	0.000990949	0.00211403	0.00145339	0.00367752	0.0402546	0.00358944	0.00215807	0.0170003	0.00255445	0.00695867	0.00889652	0.00345731	0.00266455	0.00292881	0.00797164	0.0238268
Phascolarctobacterium	0.00319306	0.00165158	0.00288476	0.00391976	0.00129924	0.00946907	0.00946907	0.0163617	0.0107683	0.00783951	0.00869833	0.00973332	0.0122878	0.0184757	0.0113629	0.00572549	0.00905067	0.0137632	0.00962322	0.0295303	0.024047	0.00808174	0.0140495	0.0128163	0.00907269	0.00975535	0.0117593	0.00973332	0.00825791	0.0103499	0.0091828	0.00913875	0.0153927	0.00136531	0.00913875	0.00504283	0.00839004	0.00303891	0.0134549	0.00979939	0.0063641	0.0193565	0.00916078	0.011495	0.0231882	0.0196208	0.00786153	0.00920482	0.0120455
Prevotella_2	0.00266455	0.000814781	0.0011451	0.00808174	0.00231222	0.021911	0.00180573	0.0281209	0.00286274	0.00581357	0.00162956	0.0012552	0.00361146	0.00878642	0.00367752	0.00394178	0.00543921	0.00378763	0.0267556	0.00215807	0.000990949	0.00339125	0.00306093	0.0147762	0.000792759	0.000836802	0.0140274	0.00229019	0.00429411	0.00121116	0.000858823	0.00213605	0.00839004	0.00154148	0.00184977	0.000616591	0.00158552	0.00224615	0.0365991	0.00173967	0.00138733	0.019885	0.0330537	0.00475656	0.0291339	0.0361366	0.00347933	0.00436018	0.0215587
Prevotella_9	0.286406	0.00314902	0.00425007	0.0559336	0.125983	0.201713	0.0585101	0.213252	0.0184537	0.024025	0.0849574	0.0161855	0.120147	0.148973	0.0256326	0.0388452	0.0332739	0.0625179	0.102442	0.357028	0.0460021	0.133844	0.135121	0.109511	0.035498	0.0624298	0.156746	0.0183436	0.025016	0.0956817	0.0160534	0.117196	0.129902	0.00709079	0.00363348	0.00220211	0.00310497	0.0064742	0.112858	0.0376341	0.0319526	0.210698	0.114179	0.0820946	0.199005	0.243201	0.0371496	0.0778226	0.174715
Pseudobutyrivibrio	0.0143578	0.00693665	0.00889652	0.0055273	0.0219991	0.0429411	0.0147101	0.0105701	0.0303891	0.0131246	0.0129264	0.0180573	0.00977737	0.0124419	0.0103719	0.0218449	0.0118473	0.0181894	0.0144018	0.0109885	0.00973332	0.0122658	0.00819185	0.00643016	0.0293101	0.0186078	0.00913875	0.0231222	0.014578	0.0166479	0.0233864	0.00909471	0.010482	0.00292881	0.0327674	0.00226817	0.00193786	0.0101737	0.00654027	0.0248398	0.0287816	0.00957918	0.0124199	0.0140715	0.0131246	0.00865429	0.0195768	0.0147982	0.00755324
Roseburia	0.0179032	0.00638612	0.00900663	0.00583559	0.0767215	0.00700271	0.0142917	0.0262491	0.0408271	0.013587	0.0182775	0.0139394	0.00753121	0.0363348	0.0130365	0.0143578	0.0136311	0.0159653	0.00880844	0.00748717	0.00458039	0.0195768	0.0076193	0.00792759	0.0162075	0.0100636	0.0160754	0.0304552	0.0088745	0.0148202	0.00920482	0.0040739	0.0269538	0.00880844	0.0268657	0.0247958	0.0048006	0.0771619	0.0116051	0.0237167	0.0151946	0.00691462	0.0119354	0.0151946	0.018784	0.00682654	0.0189602	0.0141596	0.0206338
Ruminococcaceae_UCG-002	0.0401665	0.00570346	0.00993151	0.0217128	0.00515294	0.0180793	0.0222633	0.0109225	0.0158552	0.0143357	0.0133448	0.0180573	0.00728898	0.0189381	0.0179692	0.0221092	0.0117813	0.0218449	0.0273942	0.00466847	0.0035454	0.0164057	0.0100857	0.00524102	0.0175949	0.0194446	0.00671643	0.0116492	0.0108344	0.0111427	0.0139614	0.00453635	0.0127502	0.00847812	0.0570346	0.00420603	0.00264253	0.00546123	0.00832397	0.0235626	0.0206117	0.0160534	0.0381846	0.0273062	0.0159433	0.0167581	0.0219991	0.0270859	0.0109225
Ruminococcaceae_UCG-014	0.00273062	0.00206998	0.0016736	0.00275264	0.00162956	0.00231222	0.012486	0.00292881	0.0109225	0.00506485	0.0024003	0.00444826	0.00658431	0.00911673	0.0044923	0.00656229	0.00347933	0.015679	0.0159873	0.00200392	0.00187179	0.00233424	0.00253243	0.00127722	0.00345731	0.0118033	0.00193786	0.00819185	0.0039638	0.00202594	0.00363348	0.00482262	0.00537315	0.00451432	0.0184757	0.00129924	0.00105701	0.0016736	0.00264253	0.00550527	0.00526304	0.000990949	0.026139	0.0163176	0.00383167	0.00248838	0.00332519	0.0107903	0.00138733
Ruminococcus_1	0.00182775	0.00136531	0.00883046	0.00220211	0.00138733	0.00248838	0.00526304	0.00565942	0.00856621	0.00334721	0.00537315	0.0226817	0.0138292	0.00889652	0.0133228	0.00792759	0.00301689	0.00418401	0.00471251	0.00383167	0.00255445	0.010482	0.00469049	0.00279668	0.00724494	0.00546123	0.0048006	0.00905067	0.00383167	0.00603378	0.0272841	0.0134989	0.00852216	0.00160754	0.0133228	0.00535113	0.000858823	0.0016736	0.00222413	0.00805972	0.00753121	0.00215807	0.00486666	0.00667239	0.00504283	0.00262051	0.00722292	0.00667239	0.00539517
Ruminococcus_2	0.00557134	0.00495475	0.00541719	0.0304552	0.0043822	0.00905067	0.0151065	0.00433816	0.00510889	0.0186078	0.00543921	0.00858823	0.0116492	0.00436018	0.00546123	0.0108564	0.00779547	0.0115391	0.00755324	0.00376561	0.00444826	0.00858823	0.00603378	0.00246636	0.00880844	0.01667	0.00341327	0.00504283	0.0269979	0.00585761	0.00874238	0.0105481	0.00376561	0.00486666	0.173967	0.0760609	0.0019819	0.00570346	0.00266455	0.0102839	0.00596772	0.00129924	0.0110766	0.0314461	0.00865429	0.00645218	0.00570346	0.0119795	0.00145339
Sutterella	0.00788355	0.000682654	0.00268657	0.00158552	0.042787	0.000792759	0.00389773	0.00933694	0.00473454	0.00750919	0.00506485	0.0143357	0.00513092	0.017793	0.00444826	0.00581357	0.00794962	0.0109665	0.0044923	0.00506485	0.0048006	0.00704675	0.00935897	0.00709079	0.00541719	0.00515294	0.00896259	0.00455837	0.00975535	0.0088745	0.0176389	0.00532911	0.0183216	0.000462443	0.000572549	0.000462443	0.000220211	0.000638612	0.0072009	0.00464645	0.00398582	0.0172425	0.00486666	0.00658431	0.00539517	0.0124199	0.00618793	0.00695867	0.01253
[truncated: 41 more columns]
