# Supplementary material for: Alteration in gut microbiota associated with hepatitis B and non-hepatitis virus related hepatocellular carcinoma
Source: Gut Pathog. 2019 Jan 18;11:1. doi: 10.1186/s13099-018-0281-6 (PMC6337822; doi:10.1186/s13099-018-0281-6)
Supplement: Supplementary file 8 — Additional file 8. Relative abundance of the significantly different genera (P < 0.050 by Wilcoxon rank sum test). [file 13099_2018_281_MOESM8_ESM.xls]

## Sheet: Sheet1
Genus	avg(Control)	sd(Control)	avg(NBNC-HCC)	sd(NBNC-HCC)	avg(B-HCC)	sd(B-HCC)	DiffPairs	P value	FDR values	Control 1	Control 2	Control 3	Control 4	Control 5	Control 6	Control 7	Control 8	Control 9	Control 10	Control 11	Control 12	Control 13	Control 14	Control 15	Control 16	Control 17	Control 18	Control 19	Control 20	Control 21	Control 22	Control 23	Control 24	Control 25	Control 26	Control 27	Control 28	Control 29	Control 30	Control 31	Control 32	Control 33	NBNC-HCC 1	NBNC-HCC 2	NBNC-HCC 3	NBNC-HCC 4	NBNC-HCC 5	NBNC-HCC 6	NBNC-HCC 7
Acidibacter	7.87421e-05	0.000241733	7.00671e-06	1.7174e-05	4.53005e-05	0.000108137	NBNC_HCC_VS_B-HCC	0.0471325	0.401021	0	0.000154148	0.000726696	0.00118914	0.000242232	0.000220211	0	0	0	0	0	0	0	0	0	0	0	2.2e-05	0	2.2e-05	0	0	0	0	0	0	0	0	0	0	0	0	2.2e-05	6.61e-05	4.4e-05	0	2.2e-05	2.2e-05	0	0
Acidobacterium	7.94092e-05	0.000268291	4.00384e-06	1.10344e-05	3.14587e-05	7.67095e-05	NBNC_HCC_VS_B-HCC	0.0443339	0.401021	4.4e-05	6.61e-05	0.000792759	0.00134329	0.000220211	0.000154148	0	0	0	0	0	0	0	0	0	0	0	0	0	0	0	0	0	0	0	0	0	0	0	0	0	0	0	2.2e-05	0	2.2e-05	0	4.4e-05	0	0
Acidothermus	0.000190182	0.000615824	8.00767e-06	2.40706e-05	6.66925e-05	0.00016204	NBNC_HCC_VS_B-HCC	0.0421788	0.401021	8.81e-05	0.000286274	0.00235626	0.00270859	0.000440422	0.00039638	0	0	0	0	0	0	0	0	0	0	0	0	0	0	0	0	0	0	0	0	0	0	0	0	0	0	0	0.000110105	2.2e-05	2.2e-05	2.2e-05	0	0	0
Anaerotruncus	0.00128323	0.000679032	0.00194887	0.00108039	0.0020467	0.00186057	Control_VS_NBNC_HCC, Control_VS_B-HCC	0.0149832327864451, 0.028075221779478	0.256789338105169, 0.674621235710795	0.000880844	0.00308295	0.000506485	0.0028187	0.00184977	0.00129925	0.000902865	0.00191584	0.00140935	0.000704675	0.000836802	0.00173967	0.00105701	0.00233424	0.00200392	0.00147541	0.00123318	0.00138733	0.00182775	0.000220211	0.000462443	0.000704675	0.00143137	0.000990949	0.00187179	0.000880844	0.00116712	0.000968928	0.000352338	0.000682654	0.00134329	0.000506485	0.00149744	0.00224615	0.00543921	0.000660633	0.00121116	0.000858823	0.00136531	0.00248838
Blastococcus	0	0	5.00479e-06	9.44555e-06	1.25714e-06	7.43736e-06	Control_VS_NBNC_HCC	0.0214503	0.256789	0	0	0	0	0	0	0	0	0	0	0	0	0	0	0	0	0	0	0	0	0	0	0	0	0	0	0	0	0	0	0	0	0	0	0	2.2e-05	0	0	0	0
Bradyrhizobium	0.000293615	0.000996602	1.40134e-05	3.00447e-05	0.000108847	0.000256026	NBNC_HCC_VS_B-HCC	0.0369699	0.401021	6.61e-05	0.000286274	0.00343529	0.00469049	0.000660633	0.000550527	0	0	0	0	0	0	0	0	0	0	0	0	0	0	0	0	0	0	0	0	0	0	0	0	0	0	0	6.61e-05	0.000110105	6.61e-05	2.2e-05	4.4e-05	0	0
Bryobacter	2.06865e-05	6.53575e-05	0	0	6.92092e-06	1.75288e-05	NBNC_HCC_VS_B-HCC	0.0255335	0.401021	0	0	0.000242232	0.000286274	8.81e-05	4.4e-05	0	0	0	0	0	0	0	0	0	0	0	0	0	0	0	0	0	0	0	0	0	0	0	0	0	0	2.2e-05	0	0	0	0	0	0	0
Buchnera	0.0386077	0.144749	0.000242232	0.000476195	0.00461499	0.0105982	NBNC_HCC_VS_B-HCC	0.0201583	0.401021	0.00154148	0.0191584	0.651824	0.54086	0.0256326	0.0350356	0	0	0	0	0	0	0	0	0	0	0	0	0	0	0	0	0	0	0	0	0	0	0	0	0	0	0	0.000902865	0.00149744	0.00127722	0.000836802	0.000814781	0	0
Burkholderia	8.0744e-05	0.000259664	3.00288e-06	1.02962e-05	4.21547e-05	0.000104027	NBNC_HCC_VS_B-HCC	0.0337708	0.401021	2.2e-05	6.61e-05	0.000924886	0.00118914	0.00019819	0.000242232	0	0	0	0	0	0	0	0	0	0	0	0	0	0	0	0	0	0	0	0	0	0	0	2.2e-05	0	0	0	0	2.2e-05	0	0	4.4e-05	0	0
Butyrivibrio	0	0	0.000234224	0.000511568	0.000162956	0.000400361	Control_VS_NBNC_HCC, Control_VS_B-HCC	0.0435787457518933, 0.0216125324142692	0.256789338105169, 0.674621235710795	0	0	0	0	0	0	0	0	0	0	0	0	0	0	0	0	0	0	0	0	0	0	0	0	0	0	0	0	0	0	0	0	0	0	0	0	0	0	0	0
Candidatus_Koribacter	1.80173e-05	4.6861e-05	0	0	4.40286e-06	1.28644e-05	Control_VS_NBNC_HCC	0.0344779	0.256789	0.000110105	8.81e-05	8.81e-05	0.000220211	6.61e-05	2.2e-05	0	0	0	0	0	0	0	0	0	0	0	0	0	0	0	0	0	0	0	0	0	0	0	0	0	0	0	0	0	0	0	0	0	0
Candidatus_Soleaferrea	4.93806e-05	5.30996e-05	2.60249e-05	2.68728e-05	5.15923e-05	4.77534e-05	Control_VS_NBNC_HCC, NBNC_HCC_VS_B-HCC	0.0366079764713502, 0.0125111047889878	0.256789338105169, 0.401020954606773	4.4e-05	0.000176169	0	2.2e-05	0	4.4e-05	0	6.61e-05	4.4e-05	4.4e-05	0	4.4e-05	0	0	0	0.000110105	2.2e-05	2.2e-05	8.81e-05	6.61e-05	2.2e-05	0.000110105	6.61e-05	0	0.000132127	2.2e-05	0.000154148	8.81e-05	2.2e-05	4.4e-05	0	0.000176169	0	2.2e-05	6.61e-05	0	0	0	0	4.4e-05
Candidatus_Solibacter	3.67018e-05	9.90439e-05	1.00096e-06	4.69491e-06	1.13272e-05	3.43564e-05	Control_VS_NBNC_HCC	0.0468305	0.256789	0	0.000110105	0.000176169	0.000462443	0.000286274	0.000132127	0	0	0	0	0	0	0	0	0	0	0	4.4e-05	0	0	0	0	0	0	0	0	0	0	0	0	0	0	0	0	0	0	0	2.2e-05	0	0
Catabacter	8.00767e-06	1.81074e-05	2.30221e-05	2.92121e-05	1.63429e-05	1.94905e-05	Control_VS_NBNC_HCC	0.03919	0.256789	4.4e-05	0	0	0	0	0	0	0	8.81e-05	0	0	0	2.2e-05	0	0	0	0	2.2e-05	0	0	2.2e-05	0	2.2e-05	0	0	0	2.2e-05	2.2e-05	0	0	0	0	0	8.81e-05	2.2e-05	4.4e-05	0	0	0	2.2e-05
Clostridium_sensu_stricto_12	3.33653e-06	1.24585e-05	0	0	2.5167e-06	7.10847e-06	NBNC_HCC_VS_B-HCC	0.0437378	0.401021	0	0	6.61e-05	2.2e-05	2.2e-05	0	0	0	0	0	0	0	0	0	0	0	0	0	0	0	0	0	0	0	0	0	0	0	0	0	0	0	0	0	0	0	0	0	0	0
Coprococcus_1	0.000726029	0.000313824	0.000545523	0.000296764	0.000702158	0.000441288	Control_VS_NBNC_HCC	0.0359688	0.256789	0.000682654	0.000176169	0.000220211	0.000242232	4.4e-05	0.000572549	0.000924886	0.000770738	0.000924886	0.000682654	0.000814781	0.00103499	0.000858823	0.000638612	0.000440422	0.000814781	0.000726696	0.000462443	0.00147541	0.000528506	0.000242232	0.000858823	0.000770738	0.000858823	0.000968928	0.00103499	0.00059457	0.00110106	0.000726696	0.00118914	0.00103499	0.000770738	0.000770738	0.000242232	0.000660633	2.2e-05	0.000154148	0.000726696	0.000528506	0.000682654
Defluviicoccus	8.00767e-06	1.72502e-05	0	0	7.55009e-06	1.68411e-05	Control_VS_NBNC_HCC	0.0119141595417093, 0.0120607063345349	0.256789338105169, 0.401020954606773	0	0	6.61e-05	2.2e-05	2.2e-05	0	0	0	0	0	0	0	0	0	0	0	0	4.4e-05	2.2e-05	0	0	0	0	0	0	0	0	0	0	4.4e-05	0	0	4.4e-05	0	0	0	0	0	0	0
Denitratisoma	8.00767e-06	2.51189e-05	0	0	5.03339e-06	1.42169e-05	NBNC_HCC_VS_B-HCC	0.0437378	0.401021	0	0	8.81e-05	0.000110105	4.4e-05	2.2e-05	0	0	0	0	0	0	0	0	0	0	0	0	0	0	0	0	0	0	0	0	0	0	0	0	0	0	0	0	0	0	0	0	0	0
Desulfocapsa	1.00096e-05	2.27594e-05	0	0	1.88571e-06	8.21681e-06	Control_VS_NBNC_HCC	0.0166655	0.256789	0	4.4e-05	0.000110105	4.4e-05	0	4.4e-05	0	0	0	0	0	0	0	2.2e-05	0	0	0	0	0	0	0	0	0	0	0	0	0	0	2.2e-05	0	0	2.2e-05	2.2e-05	0	0	0	0	0	0	0
Eggerthella	2.20211e-05	2.69702e-05	3.90374e-05	3.10919e-05	0	0	Control_VS_NBNC_HCC	0.0424632	0.256789	0	2.2e-05	2.2e-05	2.2e-05	2.2e-05	0	2.2e-05	6.61e-05	0	2.2e-05	2.2e-05	4.4e-05	4.4e-05	0	0	2.2e-05	4.4e-05	0	0	6.61e-05	0	4.4e-05	0.000110105	0	0	0	2.2e-05	0	0	0	6.61e-05	4.4e-05	0	4.4e-05	0	4.4e-05	0	2.2e-05	2.2e-05	0
Eubacterium_nodatum_group	4.60441e-05	5.93865e-05	2.70259e-05	2.62604e-05	5.22215e-05	5.55263e-05	NBNC_HCC_VS_B-HCC	0.0251734	0.401021	0	2.2e-05	2.2e-05	0	0	0	4.4e-05	0.000110105	4.4e-05	8.81e-05	2.2e-05	0.000176169	0.000154148	8.81e-05	4.4e-05	0	0.000176169	2.2e-05	8.81e-05	0	0.000220211	2.2e-05	2.2e-05	2.2e-05	0	2.2e-05	2.2e-05	2.2e-05	4.4e-05	0	2.2e-05	0	0	0	0	6.61e-05	0	4.4e-05	6.61e-05	4.4e-05
Eubacterium_ventriosum_group	0.00261117	0.00156218	0.00132227	0.00102652	0.00265952	0.00365915	NBNC_HCC_VS_B-HCC	0.0478598	0.401021	0.00301689	0.000616591	0.000352338	0.000748717	0.000616591	0.00101297	0.00204796	0.00226817	0.00193786	0.000726696	0.00229019	0.000880844	0.000990949	0.00508687	0.00143137	0.00248838	0.0044923	0.00222413	0.00341327	0.00273062	0.00526304	0.00306093	0.00268657	0.00178371	0.00539517	0.00345731	0.00341327	0.00418401	0.00233424	0.00383167	0.00275264	0.002092	0.00654027	0.000286274	0.00129925	0.000792759	0.000704675	0.000638612	0.000682654	0.00405188
Ezakiella	3.40326e-05	3.30733e-05	9.00863e-06	2.11209e-05	2.13862e-05	4.48394e-05	Control_VS_NBNC_HCC	0.00119999	0.0957327	2.2e-05	0	0	0	0	0	0	4.4e-05	4.4e-05	2.2e-05	0	4.4e-05	4.4e-05	4.4e-05	0	0	6.61e-05	0	8.81e-05	6.61e-05	4.4e-05	2.2e-05	8.81e-05	0	2.2e-05	2.2e-05	4.4e-05	0.000110105	4.4e-05	2.2e-05	0.000110105	6.61e-05	4.4e-05	2.2e-05	2.2e-05	0	0	0	0	0
Family_XIII_AD3011_group	0.000168828	8.92239e-05	0.000239229	0.000116186	0.000262367	0.000278924	Control_VS_NBNC_HCC	0.0211456	0.256789	0.000418401	0.000110105	6.61e-05	0.00019819	0.000110105	0.000220211	0.000264253	0.000286274	0.000110105	6.61e-05	6.61e-05	0.000242232	0.000176169	0.000132127	0.000264253	0.000242232	0.000154148	0.000132127	0.000286274	6.61e-05	2.2e-05	0.000242232	0.000132127	0.000176169	0.000132127	0.000176169	0.000264253	0.000154148	2.2e-05	0.000154148	0.000242232	6.61e-05	0.000176169	0.000220211	0.000418401	8.81e-05	2.2e-05	0.000110105	0.000242232	0.00019819
Holdemanella	0.000273595	0.000246205	0.00136631	0.00369224	0.000515294	0.000496508	Control_VS_B-HCC	0.0133455	0.674621	0.000242232	0.000154148	0.000418401	0.000132127	0.000176169	0.000132127	0.000682654	0.000286274	0.000352338	0.000858823	0.000132127	0.000440422	0.000132127	0.000770738	0.000550527	0.000308295	0.000330316	0	0.00019819	6.61e-05	0	0.000462443	0	0	0.000220211	0.000462443	4.4e-05	0.00019819	0.000814781	0	0.000110105	2.2e-05	0.000330316	0.000242232	0.017793	6.61e-05	8.81e-05	0.000176169	0.00019819	0.000418401
Howardella	2.00192e-06	6.42878e-06	1.40134e-05	2.50116e-05	8.17729e-06	2.2713e-05	Control_VS_NBNC_HCC	0.0378285	0.256789	0	0	0	0	0	0	0	0	2.2e-05	0	2.2e-05	0	0	0	0	0	0	0	0	0	0	0	0	0	0	0	0	0	0	0	2.2e-05	0	0	4.4e-05	0	0	0	0	2.2e-05	0
Hydrogenoanaerobacterium	2.66922e-05	2.50823e-05	6.20595e-05	5.42122e-05	8.49385e-05	0.000156457	Control_VS_NBNC_HCC, Control_VS_B-HCC	0.00801621529677197, 0.036465675608326	0.256789338105169, 0.674621235710795	6.61e-05	2.2e-05	0	2.2e-05	4.4e-05	0	2.2e-05	2.2e-05	4.4e-05	4.4e-05	2.2e-05	4.4e-05	6.61e-05	2.2e-05	4.4e-05	6.61e-05	4.4e-05	0	2.2e-05	0	0	2.2e-05	0	2.2e-05	8.81e-05	0	6.61e-05	0	2.2e-05	0	0	4.4e-05	0	2.2e-05	6.61e-05	2.2e-05	0	2.2e-05	6.61e-05	0.00019819
Lachnospira	0.0101657	0.00629327	0.00665938	0.00361919	0.0103719	0.00831837	Control_VS_NBNC_HCC, NBNC_HCC_VS_B-HCC	0.0115914513311584, 0.0247556671215075	0.256789338105169, 0.401020954606773	0.00649622	0.00618793	0.00290678	0.00264253	0.00949109	0.00975535	0.0109665	0.0164498	0.0258087	0.013609	0.0119795	0.0115611	0.011495	0.011517	0.012486	0.00576953	0.023959	0.00431613	0.00554932	0.0149523	0.00398582	0.00757526	0.0283191	0.00383167	0.0059457	0.00691462	0.00858823	0.0159873	0.00955716	0.00711281	0.00711281	0.00713483	0.00550527	0.00151946	0.00682654	0.00143137	0.00103499	0.0108344	0.00695867	0.0121777
Lachnospiraceae_ND3007_group	0.000117446	9.95019e-05	7.00671e-05	5.29189e-05	0.000111997	0.000129882	Control_VS_NBNC_HCC	0.0260727	0.256789	6.61e-05	6.61e-05	0	2.2e-05	4.4e-05	0.000154148	6.61e-05	6.61e-05	8.81e-05	0.000176169	0.000176169	4.4e-05	8.81e-05	0.000176169	2.2e-05	0	0.000550527	0.000132127	0.000242232	8.81e-05	8.81e-05	8.81e-05	0.000154148	6.61e-05	0.000154148	8.81e-05	6.61e-05	6.61e-05	0.000220211	0.000110105	0.000176169	0.000176169	0.000154148	4.4e-05	6.61e-05	2.2e-05	2.2e-05	2.2e-05	2.2e-05	0.000176169
Lachnospiraceae_UCG-001	0.00127989	0.00113079	0.000675647	0.000584815	0.00116775	0.00148749	Control_VS_NBNC_HCC	0.0124109	0.256789	0.000264253	8.81e-05	0.000132127	0.000176169	4.4e-05	0.000506485	0.00147541	0.00059457	0.00226817	0.000814781	0.000286274	0.00229019	0.00039638	0.00165158	0.00554932	0.00118914	0.000528506	0.00110106	0.00112308	0.000858823	0.00160754	0.00180573	0.000814781	0.000880844	0.00116712	0.00222413	0.00116712	0.00259849	0.00112308	0.000924886	0.00347933	0.000660633	0.00244434	0.000154148	0.000814781	4.4e-05	0.000110105	0.000154148	0.000308295	0.000660633
Lachnospiraceae_UCG-003	0.000781415	0.000989084	0.00039137	0.000760195	0.000390717	0.000437476	Control_VS_B-HCC	0.042972	0.674621	6.61e-05	0	0	2.2e-05	0.000132127	0	0.000264253	0.000154148	0.00195988	0.00402986	0.00019819	0.000352338	0.000242232	0.000660633	0.00101297	0.00019819	0.000374359	0.000770738	0.000660633	0.000638612	0.00169562	0.000638612	0.00059457	0.000440422	0.000572549	0.000770738	0.000484464	0.00218009	0.00405188	0.000616591	0.000638612	0.000484464	0.000880844	0	0.000792759	2.2e-05	2.2e-05	0	0.000286274	0.000242232
Massilia	2.00192e-05	4.27727e-05	4.00384e-06	8.69329e-06	1.63585e-05	3.08401e-05	Control_VS_NBNC_HCC, NBNC_HCC_VS_B-HCC	0.0440315894983501, 0.0309230612415262	0.256789338105169, 0.401020954606773	0	0.000110105	0.000132127	0.000176169	4.4e-05	6.61e-05	0	0	0	2.2e-05	0	0	0	0	0	0	4.4e-05	0	0	0	0	0	2.2e-05	0	0	0	0	0	4.4e-05	0	0	0	0	0	0	0	0	0	2.2e-05	0
Megamonas	0.0351257	0.060373	0.00940401	0.0165685	0.0169317	0.0190166	Control_VS_NBNC_HCC	0.0256871	0.256789	0.0193345	0.0341767	0.00121116	0.00140935	0.00601176	0.00123318	0.00502081	0.0371716	0.00568144	0.00548325	0.00964524	0.00510889	0.0114289	0.0355861	0.141838	0.00356742	0.00363348	0.304618	0.0150404	0.0120676	0.01253	0.0257427	0.015679	0.0487767	0.0531809	0.0114289	0.136663	0.0134108	0.0127502	0.0233203	0.0145559	0.0179252	0.113915	0.000858823	0.00284072	0.000770738	0.000770738	0.0258748	0.0146881	0.0226157
Novosphingobium	1.5348e-05	4.35177e-05	0	0	5.66257e-06	1.54267e-05	NBNC_HCC_VS_B-HCC	0.0369575	0.401021	0	2.2e-05	0.000132127	0.000176169	4.4e-05	0.000132127	0	0	0	0	0	0	0	0	0	0	0	0	0	0	0	0	0	0	0	0	0	0	0	0	0	0	0	0	0	0	0	0	0	0
Paucisalibacillus	7.34037e-06	4.21672e-05	3.60345e-05	4.83154e-05	3.83804e-05	0.00011309	Control_VS_NBNC_HCC	0.0286499	0.256789	0	0	0	0	0	0	0	0	0	0	0	0	0	0	0	0	0	0	0	0	0	0.000242232	0	0	0	0	0	0	0	0	0	0	0	0	0	0	0	0	0	0
Peptostreptococcus	1.00096e-05	2.27594e-05	1.00096e-06	4.69491e-06	1.69877e-05	3.0721e-05	Control_VS_NBNC_HCC, NBNC_HCC_VS_B-HCC	0.0339643335229976, 0.00455927241730542	0.256789338105169, 0.401020954606773	0	2.2e-05	0	0	4.4e-05	0	0	4.4e-05	2.2e-05	0	2.2e-05	0	0	0	0	0	0.000110105	0	0	0	0	0	2.2e-05	0	0	0	4.4e-05	0	0	0	0	0	0	0	0	0	0	0	0	0
Phascolarctobacterium	0.0105074	0.00579815	0.0105001	0.00620467	0.0146252	0.00892568	Control_VS_B-HCC, NBNC_HCC_VS_B-HCC	0.0269901497718499, 0.0446132396881338	0.674621235710795, 0.401020954606773	0.00319306	0.00165158	0.00288476	0.00391975	0.00129925	0.00946907	0.00946907	0.0163617	0.0107683	0.00783951	0.00869833	0.00973332	0.0122878	0.0184757	0.0113629	0.00572548	0.00905067	0.0137632	0.00962322	0.0295303	0.024047	0.00808174	0.0140495	0.0128163	0.00907269	0.00975535	0.0117593	0.00973332	0.00825791	0.0103499	0.0091828	0.00913876	0.0153927	0.00136531	0.00913876	0.00504283	0.00839004	0.00303891	0.0134549	0.00979939
Phenylobacterium	3.46999e-05	0.000108166	2.00192e-06	6.4796e-06	2.13919e-05	5.13632e-05	NBNC_HCC_VS_B-HCC	0.0339353	0.401021	2.2e-05	8.81e-05	0.000374359	0.000506485	6.61e-05	6.61e-05	0	0	0	0	0	0	0	0	0	0	0	0	0	0	0	0	0	2.2e-05	0	0	0	0	0	0	0	0	0	0	2.2e-05	0	0	0	0	0
Prevotella_2	0.00586762	0.0072604	0.0111387	0.0124391	0.0128201	0.0182825	Control_VS_B-HCC	0.043029	0.674621	0.00266455	0.000814781	0.0011451	0.00808174	0.00231221	0.021911	0.00180573	0.0281209	0.00286274	0.00581357	0.00162956	0.0012552	0.00361146	0.00878642	0.00367752	0.00394178	0.00543921	0.00378763	0.0267556	0.00215807	0.000990949	0.00339125	0.00306093	0.0147762	0.000792759	0.000836802	0.0140274	0.00229019	0.00429411	0.00121116	0.000858823	0.00213605	0.00839004	0.00154148	0.00184977	0.000616591	0.00158552	0.00224615	0.0365991	0.00173967
Pseudolabrys	3.2698e-05	9.11487e-05	0	0	1.19543e-05	2.52455e-05	Control_VS_NBNC_HCC, NBNC_HCC_VS_B-HCC	0.0475317204786281, 0.0083360089785155	0.256789338105169, 0.401020954606773	0	8.81e-05	0.000352338	0.00039638	6.61e-05	2.2e-05	0	0	0	0	0	0	0	4.4e-05	0	0	0	0	0	0	0	2.2e-05	0	0	0	0	0	0	0	2.2e-05	0	0	6.61e-05	0	0	0	0	0	0	0
Ruminococcaceae_UCG-002	0.0142857	0.00774887	0.0181684	0.0123122	0.02091	0.0172996	Control_VS_B-HCC	0.0451705	0.674621	0.0401665	0.00570346	0.00993151	0.0217128	0.00515294	0.0180793	0.0222633	0.0109225	0.0158552	0.0143357	0.0133448	0.0180573	0.00728898	0.0189381	0.0179692	0.0221092	0.0117813	0.0218449	0.0273942	0.00466847	0.0035454	0.0164057	0.0100857	0.00524102	0.0175949	0.0194446	0.00671643	0.0116492	0.0108344	0.0111427	0.0139614	0.00453635	0.0127502	0.00847812	0.0570346	0.00420603	0.00264253	0.00546123	0.00832397	0.0235626
Ruminococcaceae_UCG-004	0.000154815	7.20928e-05	0.000191183	8.16616e-05	0.000218953	0.000166079	Control_VS_B-HCC	0.0424583	0.674621	0.00019819	0.000154148	2.2e-05	0.00019819	4.4e-05	0.000154148	0.000154148	0.000132127	0.000264253	0.000132127	0.000154148	0.00019819	0.000132127	8.81e-05	0.000132127	0.000220211	0.000132127	0.000264253	0.000242232	2.2e-05	0.000154148	0.000220211	0.00019819	0.000286274	0.000132127	0.000220211	8.81e-05	0.000286274	0.000110105	0.000132127	0.000110105	6.61e-05	6.61e-05	8.81e-05	0.000264253	0.000220211	2.2e-05	0.000220211	0.000220211	0.000220211
Ruminococcaceae_UCG-005	0.00172565	0.000861902	0.00234024	0.00139229	0.00276648	0.00250305	Control_VS_B-HCC	0.0253128	0.674621	0.00165158	0.000550527	0.000682654	0.00143137	0.000616591	0.00171765	0.00189381	0.00191584	0.00387571	0.00171765	0.00147541	0.00273062	0.00173967	0.00180573	0.00211402	0.00334721	0.00162956	0.00275264	0.00332519	0.000506485	0.000264253	0.00242232	0.00178371	0.00105701	0.00151946	0.00132127	0.00110106	0.00301689	0.00176169	0.00118914	0.00176169	0.0011451	0.00112308	0.00237828	0.00495475	0.000726696	0.000286274	0.000484464	0.00143137	0.00268657
Ruminococcaceae_UCG-008	5.33845e-06	1.23474e-05	5e-06	1.34625e-05	1.25835e-05	1.6275e-05	Control_VS_B-HCC	0.0420384	0.674621	0	0	0	0	2.2e-05	0	0	0	2.2e-05	0	0	0	0	0	0	4.4e-05	2.2e-05	0	0	0	2.2e-05	0	0	0	0	4.4e-05	0	0	0	0	0	0	0	0	0	4.4e-05	0	0	0	0
Ruminococcaceae_UCG-010	0.000308963	0.000334985	0.000884848	0.00070741	0.000941245	0.00104802	Control_VS_NBNC_HCC, Control_VS_B-HCC	0.00137609120515142, 0.00154879181262754	0.0957327286852409, 0.586562379307587	0.000352338	0.000220211	0.000220211	0.000638612	0.000308295	0.000330316	0.000330316	0.00039638	0.000242232	0.00019819	0.000110105	0.000176169	0.000220211	8.81e-05	0.00110106	0.00019819	0.000286274	0.000946907	0.00158552	8.81e-05	4.4e-05	0.000110105	4.4e-05	8.81e-05	0.000682654	0.000220211	0.00019819	0.000132127	4.4e-05	0.000132127	0.000132127	0.000220211	0.000110105	0.000726696	0.00151946	0.000132127	8.81e-05	0.000176169	8.81e-05	0.000770738
Thalassospira	4.47095e-05	9.22006e-05	9.00863e-06	1.75369e-05	2.70489e-05	6.69396e-05	Control_VS_NBNC_HCC	0.0370982	0.256789	0	0	4.4e-05	0.000506485	0	2.2e-05	0	0	0	0	0	2.2e-05	0	0	0.000154148	0	0	2.2e-05	6.61e-05	4.4e-05	0	0	4.4e-05	6.61e-05	4.4e-05	8.81e-05	0	0	0	0.000110105	8.81e-05	6.61e-05	8.81e-05	0	2.2e-05	0	4.4e-05	0	0	0
unidentified_Coriobacteriaceae	0	0	1.50122e-05	4.15526e-05	6.29174e-06	1.65235e-05	Control_VS_B-HCC	0.0308444	0.674621	0	0	0	0	0	0	0	0	0	0	0	0	0	0	0	0	0	0	0	0	0	0	0	0	0	0	0	0	0	0	0	0	0	0	0	0	0	0	0	0
Variibacter	7.34037e-06	2.56257e-05	0	0	5.66257e-06	1.54267e-05	NBNC_HCC_VS_B-HCC	0.0369575	0.401021	0	2.2e-05	0.000132127	6.61e-05	0	2.2e-05	0	0	0	0	0	0	0	0	0	0	0	0	0	0	0	0	0	0	0	0	0	0	0	0	0	0	0	0	0	0	0	0	0	0
Victivallis	3.33653e-06	9.72614e-06	3.20307e-05	4.44219e-05	3.27171e-05	5.27024e-05	Control_VS_NBNC_HCC, Control_VS_B-HCC	0.00679230803258064, 0.00255241644885664	0.256789338105169, 0.586562379307587	0	0	0	4.4e-05	2.2e-05	0	0	0	0	0	0	0	2.2e-05	0	0	0	0	0	0	0	2.2e-05	0	0	0	0	0	0	0	0	0	0	0	0	0	0	0	0	0	0	2.2e-05
[truncated: 50 more columns]
