# Supplementary material for: Alteration in gut microbiota associated with hepatitis B and non-hepatitis virus related hepatocellular carcinoma
Source: Gut Pathog. 2019 Jan 18;11:1. doi: 10.1186/s13099-018-0281-6 (PMC6337822; doi:10.1186/s13099-018-0281-6)
Supplement: Supplementary file 9 — Additional file 9. Relative abundance of the top 35 predicated biological pathways. [file 13099_2018_281_MOESM9_ESM.xls]

## Sheet: Sheet1
KO_Hierarchy	Control 1	Control 2	Control 3	Control 4	Control 5	Control 6	Control 7	Control 8	Control 9	Control 10	Control 11	Control 12	Control 13	Control 14	Control 15	Control 16	Control 17	Control 18	Control 19	Control 20	Control 21	Control 22	Control 23	Control 24	Control 25	Control 26	Control 27	Control 28	Control 29	Control 30	Control 31	Control 32	Control 33	NBNC-HCC 1	NBNC-HCC 2	NBNC-HCC 3	NBNC-HCC 4	NBNC-HCC 5	NBNC-HCC 6	NBNC-HCC 7	NBNC-HCC 8	NBNC-HCC 9	NBNC-HCC 10	NBNC-HCC 11	NBNC-HCC 12	NBNC-HCC 13	NBNC-HCC 14	NBNC-HCC 15	NBNC-HCC 16
Transcription_factors	0.0170602	0.0204047	0.014366	0.0157386	0.0156915	0.0147061	0.0169024	0.0176455	0.0161478	0.0174909	0.0178413	0.0200585	0.0144024	0.0175829	0.0149441	0.0155725	0.0148892	0.0166837	0.0158876	0.0162034	0.0131984	0.0161545	0.016853	0.0144618	0.0157319	0.0162834	0.0203833	0.015881	0.0160011	0.0162856	0.0175764	0.0143355	0.016942	0.0126945	0.0175249	0.019922	0.0232138	0.0148684	0.0157507	0.0158971	0.0155962	0.0144988	0.0160043	0.0165263	0.0154142	0.0138295	0.0178401	0.0172777	0.0205989
Glycolysis/Gluconeogenesis	0.0104235	0.0111283	0.0113518	0.0115765	0.0107425	0.0106025	0.0111992	0.0107002	0.0111953	0.0112049	0.0107086	0.0108068	0.0110673	0.0108272	0.0112319	0.0111575	0.0113014	0.010889	0.0112476	0.01073	0.0110892	0.0110889	0.0108529	0.0110295	0.0112522	0.0114296	0.0104529	0.0112296	0.0114613	0.0108845	0.0111037	0.0109916	0.0108074	0.0116555	0.0115802	0.010713	0.0103067	0.0108956	0.0109183	0.011283	0.0112178	0.0108291	0.0112501	0.0115514	0.0107938	0.0109577	0.0109833	0.0111519	0.0104379
Aminoacyl_tRNA_biosynthesis	0.0117429	0.0109159	0.0121953	0.0122953	0.01034	0.0122602	0.0105195	0.0105183	0.0112086	0.00971654	0.00967822	0.00861659	0.0110056	0.0110452	0.0112904	0.0113885	0.0108929	0.0113757	0.0114053	0.0115953	0.0104281	0.0108192	0.0103582	0.0105974	0.01091	0.0108236	0.00869038	0.0110699	0.0104897	0.0104181	0.00996939	0.0108977	0.0112846	0.0126698	0.0129344	0.00979376	0.00679141	0.0112501	0.0101273	0.0109299	0.0109711	0.0111409	0.0120258	0.0113139	0.011588	0.0118964	0.00994646	0.0104092	0.00858892
Transcription_machinery	0.00896404	0.0100196	0.0100594	0.00971116	0.00985603	0.0101564	0.0103055	0.00909774	0.0108182	0.00960277	0.00911807	0.0075999	0.0110905	0.00979228	0.0105315	0.0107272	0.0111982	0.00904741	0.0110489	0.0101431	0.0111664	0.0103728	0.00972124	0.0105368	0.0106813	0.0109501	0.00690818	0.0109042	0.0105095	0.0101648	0.00945874	0.0110458	0.00984548	0.0120107	0.0105126	0.00754014	0.00537751	0.0102722	0.00983306	0.0106425	0.0108955	0.0108113	0.0109172	0.0107095	0.0100287	0.0114979	0.00937856	0.009924	0.00691517
Amino_sugar_and_nucleotide_sugar_metabolism	0.0141208	0.0142357	0.0129186	0.0125704	0.0149135	0.0148403	0.015425	0.0144041	0.0154204	0.0151164	0.0145618	0.0134698	0.0165997	0.0143593	0.0163188	0.0153878	0.0163508	0.0151586	0.0157232	0.0154625	0.0171372	0.0151949	0.0147075	0.0167322	0.0157441	0.0157236	0.0131898	0.015678	0.0157767	0.0151626	0.0144925	0.0164388	0.0145594	0.0167985	0.0131226	0.0114998	0.0123057	0.015392	0.0160216	0.0156462	0.0157478	0.0156745	0.0150948	0.0152853	0.0152396	0.0157254	0.0143428	0.0149355	0.0128482
Porphyrin_and_chlorophyll_metabolism	0.00967097	0.0114829	0.00849777	0.00782268	0.00940553	0.0099703	0.00883201	0.00828913	0.010087	0.00819228	0.00827254	0.00706126	0.00858151	0.00931772	0.00947978	0.00950671	0.00876939	0.0102835	0.00895586	0.00844881	0.00855288	0.0085462	0.00839332	0.00867254	0.0094898	0.00900549	0.00718409	0.00979401	0.00856274	0.00878402	0.00812455	0.00859228	0.00974128	0.00732007	0.00827757	0.00709615	0.00606389	0.0100084	0.0081847	0.0092504	0.00940429	0.00797758	0.00903542	0.00871262	0.0089397	0.00821838	0.00850346	0.008472	0.00675594
Bacterial_motility_proteins	0.00893915	0.0050176	0.0106431	0.0101581	0.00722032	0.00830931	0.00830728	0.00960512	0.00741674	0.00825087	0.00979277	0.0109609	0.00529778	0.00826927	0.00801471	0.00683696	0.0060746	0.0106732	0.00738565	0.0058265	0.00439266	0.00745786	0.00810184	0.00599601	0.00727439	0.00711038	0.0123221	0.00691524	0.00665081	0.00771935	0.00830824	0.00513748	0.00815766	0.00390273	0.0134509	0.013832	0.0142635	0.00575658	0.0071355	0.00779606	0.00648224	0.00593943	0.00850407	0.007512	0.00719981	0.00515946	0.00962547	0.0088147	0.012135
Peptidases	0.0188597	0.0193553	0.0173076	0.0177973	0.0189946	0.0194754	0.0186298	0.0188061	0.0187219	0.0183005	0.0180777	0.0173722	0.0196175	0.0188283	0.0184084	0.0189066	0.0189156	0.0172113	0.0190628	0.0203607	0.0195068	0.0190168	0.0187242	0.0191798	0.0186567	0.0190249	0.0172273	0.0187415	0.0188032	0.0186812	0.0182116	0.0196158	0.0185497	0.0186676	0.0179004	0.0163086	0.0162951	0.0183189	0.0189716	0.0186976	0.0189535	0.0200072	0.0190141	0.0190356	0.0193321	0.0204473	0.0180952	0.0186909	0.0174509
Pyruvate_metabolism	0.00910764	0.0107098	0.0107945	0.0108477	0.0102562	0.00931093	0.0105662	0.00961029	0.0107025	0.0105181	0.0101419	0.0100114	0.0104376	0.0100855	0.0103059	0.0104711	0.0107455	0.0096392	0.0105157	0.0094437	0.0108168	0.0103066	0.0102089	0.0101953	0.0106205	0.0107292	0.00927638	0.0107474	0.010852	0.0103042	0.0105565	0.0104406	0.00998755	0.0108433	0.0111726	0.0113691	0.00938359	0.0102234	0.0100485	0.0106158	0.0106441	0.0100268	0.0104159	0.0107228	0.00971925	0.00999206	0.010419	0.0104205	0.00938469
ABC_transporters	0.0350429	0.0378351	0.0297322	0.0302201	0.032021	0.0314159	0.0318753	0.034442	0.031396	0.0328235	0.0336344	0.0382508	0.026683	0.034559	0.0293289	0.030794	0.0278641	0.0349414	0.0297444	0.0301651	0.0249769	0.0305723	0.0326451	0.028391	0.0304945	0.0307934	0.0397072	0.0305581	0.0295747	0.0312956	0.0339155	0.0268006	0.0339715	0.0230365	0.0331623	0.0330602	0.0442908	0.0309889	0.0305822	0.0305438	0.0300913	0.0272734	0.0304688	0.0309339	0.0299316	0.0256697	0.0342721	0.0330102	0.0399865
Two_component_system	0.0151018	0.012611	0.0150192	0.0149888	0.0153034	0.0139537	0.0151083	0.0170012	0.0138837	0.016886	0.0178039	0.0212608	0.0127611	0.0153487	0.0130718	0.0137311	0.0134147	0.0146453	0.0134085	0.0125842	0.0132287	0.0146863	0.0160806	0.0136016	0.014012	0.0141286	0.0218362	0.0137235	0.0145915	0.0156274	0.0172618	0.012959	0.0146499	0.0107691	0.0141587	0.0201358	0.0261806	0.0133899	0.0154857	0.0145007	0.0137429	0.0135206	0.0135654	0.0139902	0.013305	0.0118238	0.0175495	0.0161318	0.0224072
Ribosome_Biogenesis	0.0146342	0.0135242	0.0136502	0.0139828	0.013517	0.0146461	0.013475	0.0137245	0.0138003	0.0129663	0.0134147	0.012832	0.013474	0.0138762	0.013397	0.0138985	0.0133396	0.0134733	0.0137844	0.0141954	0.0128424	0.0137554	0.0135317	0.013036	0.0134924	0.0134186	0.0128445	0.0136119	0.0132041	0.0134928	0.0132994	0.0134607	0.0138382	0.0143226	0.014771	0.0151336	0.0121782	0.0139009	0.0130261	0.0135428	0.0135614	0.0139407	0.0142888	0.0138138	0.0141811	0.0144167	0.0134552	0.0134761	0.0130139
Alanine,_aspartate_and_glutamate_metabolism	0.00985409	0.0106383	0.0104485	0.0101301	0.0114784	0.0111013	0.0111131	0.0102042	0.0116178	0.0107144	0.0103164	0.00914822	0.0120364	0.0105606	0.0116875	0.0116027	0.011907	0.0106248	0.0114286	0.0109014	0.012522	0.0111581	0.0107047	0.0117123	0.0117179	0.0115939	0.00870941	0.0117591	0.0116007	0.0111583	0.0106088	0.0121362	0.0107495	0.0120866	0.0109946	0.00911068	0.00741105	0.011836	0.01103	0.0115541	0.0117569	0.011617	0.0111935	0.0113989	0.0110771	0.0118533	0.0104634	0.010826	0.00855672
DNA_repair_and_recombination_proteins	0.028777	0.0284924	0.0267828	0.0280028	0.0272489	0.0292601	0.0275901	0.0272142	0.0279958	0.0262746	0.0262948	0.0245671	0.028303	0.0278644	0.028144	0.0282663	0.0278587	0.0279119	0.0284454	0.0297351	0.0276732	0.0280067	0.02729	0.0278295	0.0277631	0.0278485	0.0245075	0.0279166	0.0274552	0.02728	0.0266144	0.0283023	0.0282038	0.0299242	0.0283236	0.0282676	0.0219313	0.0286223	0.0270527	0.0276493	0.0278654	0.0289486	0.0289818	0.0284275	0.0293192	0.0302453	0.0264338	0.0271073	0.0243563
Sporulation	0.00539499	0.0109705	0.00477663	0.00585365	0.00492973	0.00624007	0.00679195	0.00542716	0.00760475	0.00509157	0.00463899	0.00347529	0.00532864	0.00679602	0.00603182	0.00676535	0.00606382	0.00625482	0.00703635	0.00629737	0.00399485	0.00584997	0.00529678	0.00456048	0.00657906	0.00720918	0.00302871	0.00716553	0.00595992	0.00535554	0.00525847	0.00515748	0.00657418	0.00421821	0.0102039	0.00506932	0.00142167	0.00627417	0.00420552	0.00670954	0.00659296	0.00435854	0.00762788	0.00772158	0.00551651	0.00522605	0.00536029	0.00629254	0.00284538
Oxidative_phosphorylation	0.0109317	0.0118417	0.0131972	0.0122642	0.0120806	0.011871	0.0115411	0.011388	0.0116185	0.0110262	0.0113134	0.0104968	0.0121996	0.0113613	0.0114263	0.0117541	0.0120096	0.0107508	0.0117241	0.0126127	0.0123748	0.0117556	0.0116425	0.0120859	0.0115338	0.0115792	0.0104724	0.0117579	0.0113854	0.011807	0.0112718	0.012405	0.0114019	0.0123738	0.0109553	0.0107734	0.00976159	0.0125606	0.0117246	0.0114081	0.0118492	0.0121271	0.0114638	0.0112951	0.0117648	0.0123568	0.0110079	0.0112959	0.0104949
Chaperones_and_folding_catalysts	0.0106905	0.00969935	0.0107761	0.0105389	0.0109964	0.0110763	0.0104304	0.0107241	0.0102421	0.0104651	0.0105954	0.0102616	0.0112266	0.0102854	0.0104015	0.0105576	0.0107724	0.0097635	0.0106085	0.011421	0.0112747	0.0108475	0.0107808	0.0108893	0.0104355	0.0104672	0.0103318	0.0103368	0.0106419	0.0107373	0.0103922	0.0113096	0.0102383	0.0108184	0.0096261	0.0106639	0.0100156	0.0106538	0.0108103	0.0104284	0.0105661	0.0116568	0.0105245	0.0104558	0.0110961	0.0118174	0.0103807	0.010482	0.0104693
Chromosome	0.0165618	0.0157291	0.0143779	0.0152774	0.0154175	0.0170287	0.0156949	0.0157361	0.0157473	0.0148822	0.0151357	0.0140775	0.0159111	0.0157806	0.0158401	0.0159469	0.0156215	0.0158181	0.0160633	0.0169167	0.0153739	0.0159194	0.0155126	0.0157199	0.015683	0.0157788	0.0143216	0.0156524	0.0154287	0.0154928	0.0149958	0.0159355	0.0159536	0.0158043	0.0163836	0.0162891	0.0128922	0.0159837	0.0153792	0.0156475	0.0156698	0.0164696	0.0164203	0.0160929	0.0166438	0.0171586	0.0151277	0.0155067	0.014211
Fructose_and_mannose_metabolism	0.00934359	0.0111808	0.00832005	0.00841798	0.00941745	0.00881926	0.0100625	0.0092416	0.00990046	0.0097202	0.00908797	0.00878306	0.0106125	0.00955764	0.0106638	0.0100203	0.0104566	0.0104199	0.010545	0.0105338	0.0106815	0.00971711	0.00970317	0.0108151	0.0101178	0.0103237	0.00869141	0.0102195	0.0102566	0.00958758	0.0095225	0.0105502	0.00978366	0.0104343	0.00967462	0.00705938	0.00814296	0.00974457	0.0102327	0.00991937	0.0101727	0.00932702	0.010097	0.0101457	0.00963555	0.00931057	0.00901652	0.00965389	0.00827784
Ribosome	0.0239255	0.0223386	0.0248296	0.0247664	0.021651	0.0251251	0.0219682	0.0217453	0.0231336	0.0202467	0.0201076	0.0175108	0.0234383	0.0226132	0.0233021	0.0235547	0.0228746	0.0227861	0.0237203	0.0248193	0.0223416	0.0228751	0.0215521	0.0224565	0.022681	0.0226626	0.0175307	0.0229943	0.0219474	0.0217483	0.0205832	0.0233201	0.0230702	0.0276343	0.0243149	0.0199287	0.0134958	0.0235508	0.0213156	0.0225758	0.0229944	0.024128	0.0246114	0.0233789	0.024485	0.0259544	0.0204847	0.0215401	0.0173565
Carbon_fixation_pathways_in_prokaryotes	0.0100737	0.00889023	0.01034	0.0104036	0.0109102	0.0106757	0.0103288	0.0102437	0.0102662	0.0102837	0.0101924	0.00956595	0.0112008	0.0102748	0.0106408	0.0107309	0.0109704	0.0102242	0.0107399	0.010812	0.0117086	0.0107431	0.0106839	0.0111555	0.0106401	0.0106216	0.0095454	0.0105043	0.0107369	0.0107384	0.0104433	0.0114035	0.0105581	0.0104804	0.0100735	0.0101937	0.008772	0.0106427	0.0106994	0.010474	0.0107375	0.0115458	0.0106227	0.0104919	0.0108311	0.0118376	0.0101587	0.0102571	0.00944591
Methane_metabolism	0.0115167	0.0134934	0.0117994	0.0118511	0.0123327	0.0119322	0.0127573	0.0116869	0.0133792	0.0121207	0.0115899	0.0110591	0.0126227	0.0123577	0.0124115	0.0129195	0.012998	0.0117127	0.0129036	0.0123746	0.0125585	0.0123438	0.0119509	0.0122001	0.0128558	0.0130266	0.0104116	0.0133062	0.0126735	0.0120693	0.0121107	0.0124748	0.0121573	0.0122645	0.0131503	0.0111218	0.00974687	0.0129102	0.0119063	0.012924	0.0131697	0.012024	0.0129174	0.0130347	0.0119913	0.0122582	0.0120185	0.0124178	0.0103767
Secretion_system	0.0134088	0.00994958	0.013253	0.013639	0.0115975	0.0109509	0.0115455	0.0137875	0.0101988	0.0131996	0.0145143	0.0175902	0.00981026	0.0122097	0.0108857	0.010483	0.00992369	0.0129568	0.0103947	0.0103707	0.00950359	0.0116686	0.0128741	0.0102994	0.0105952	0.0102612	0.018628	0.0100841	0.0110446	0.0121583	0.0135775	0.00994984	0.0119725	0.00915891	0.0130453	0.0195976	0.0224392	0.010041	0.0119813	0.0108625	0.0101052	0.0109487	0.0109193	0.0107065	0.0115477	0.00977177	0.0141284	0.0125277	0.0190196
Purine_metabolism	0.0227458	0.0218686	0.0216867	0.0220912	0.0218403	0.0232718	0.0218016	0.0215512	0.021651	0.0208901	0.0210548	0.019631	0.0224972	0.0216655	0.0218004	0.0220622	0.0219222	0.021327	0.0220754	0.0237164	0.0222944	0.0220775	0.0216257	0.0223325	0.021721	0.0218418	0.0196512	0.0217241	0.0216834	0.0216319	0.0208635	0.02255	0.0218098	0.0231763	0.0199978	0.0219878	0.0181865	0.0225966	0.0217585	0.0216463	0.0218274	0.0231106	0.0221961	0.0220414	0.0229506	0.0238149	0.0209027	0.0214351	0.0197267
Others	0.00820674	0.00976585	0.00881208	0.00869833	0.00934755	0.00818978	0.00917353	0.00890896	0.00907896	0.00934657	0.00939333	0.00980667	0.00905746	0.00902162	0.00879736	0.0087011	0.00900674	0.00854841	0.00880156	0.00842007	0.00926692	0.00880986	0.00895869	0.00917161	0.00903443	0.00906776	0.0094119	0.00902722	0.00915393	0.00926036	0.00947674	0.00899948	0.0088087	0.0106354	0.00900778	0.00878904	0.0100215	0.00855446	0.00940321	0.00915823	0.00896027	0.00856693	0.00859984	0.0089034	0.00830822	0.00807008	0.00928531	0.0092481	0.00954956
DNA_replication_proteins	0.0121948	0.012838	0.0115971	0.0117592	0.011757	0.0128656	0.0123376	0.0119989	0.0126706	0.0115808	0.0114982	0.0104369	0.0128241	0.0122816	0.0126449	0.0126796	0.0127774	0.0121597	0.0128818	0.0133839	0.0124441	0.0126579	0.0119626	0.0126363	0.0124359	0.0125542	0.0103675	0.012657	0.0122125	0.0120759	0.0116335	0.0127964	0.0124327	0.0150586	0.0124659	0.0115481	0.00884563	0.0131773	0.0121427	0.0123878	0.012625	0.0131069	0.013051	0.0127141	0.0131524	0.0138711	0.011588	0.012018	0.0102427
Other_ion_coupled_transporters	0.014754	0.0136926	0.0113824	0.0110525	0.0148866	0.013964	0.0140048	0.0150384	0.0136541	0.0155083	0.015599	0.0168468	0.0146049	0.0145596	0.0139948	0.0141126	0.0143134	0.0139322	0.0136327	0.013816	0.0154537	0.0145499	0.0150289	0.0151583	0.0141852	0.0140471	0.0172461	0.0139557	0.0146654	0.0150349	0.015292	0.014813	0.0145901	0.0133779	0.0109073	0.013896	0.0189036	0.0139587	0.0155896	0.0139684	0.0142463	0.0147871	0.0130097	0.0134087	0.0141457	0.0140968	0.0152575	0.0145239	0.0172884
Amino_acid_related_enzymes	0.0151792	0.0141899	0.0155103	0.0150827	0.0145072	0.0157841	0.0141817	0.0142523	0.0150401	0.0137521	0.0136243	0.0125772	0.0148681	0.0146319	0.01497	0.0150758	0.0148146	0.0147377	0.0150273	0.0151354	0.014723	0.0146831	0.0140875	0.0145373	0.0148275	0.0146022	0.0126445	0.0149521	0.0144012	0.0143516	0.0137608	0.0147999	0.0148498	0.0160429	0.0153657	0.0127361	0.0110076	0.0151966	0.0140914	0.0147744	0.0148844	0.0151504	0.0153288	0.0147522	0.0152846	0.0157873	0.0138781	0.0141358	0.0125491
Transporters	0.065389	0.0763235	0.0559451	0.0574509	0.0622082	0.0590184	0.0632663	0.0650251	0.0634912	0.0632327	0.0635002	0.069649	0.0543583	0.0668003	0.0588994	0.0613648	0.0572498	0.0669405	0.0608787	0.0604274	0.0508172	0.0602608	0.062615	0.0565099	0.0611956	0.0621398	0.0706871	0.0620776	0.0593809	0.0607662	0.0650574	0.0541455	0.0654546	0.0521939	0.0690867	0.0611119	0.0765211	0.0622679	0.0593104	0.0612108	0.0606921	0.0530306	0.0616691	0.0626879	0.0581109	0.0507527	0.0648188	0.0642487	0.0708754
Pyrimidine_metabolism	0.0186182	0.0184026	0.0174653	0.0178499	0.0176763	0.0194169	0.0180825	0.0175932	0.0183163	0.0168724	0.0167301	0.0149075	0.0187574	0.0180987	0.0185021	0.0185181	0.0184198	0.0180197	0.018807	0.0199717	0.0183104	0.0184619	0.0176145	0.0185387	0.0182485	0.0184566	0.0149235	0.0183139	0.0179143	0.0176736	0.0168171	0.0187242	0.0183507	0.0202971	0.0180523	0.016488	0.0125622	0.0187391	0.0177307	0.0181119	0.0183672	0.019383	0.0190671	0.0186861	0.0193657	0.0205273	0.0168353	0.0176244	0.0147406
Replication,_recombination_and_repair_proteins	0.0085079	0.00763898	0.00692769	0.00729969	0.00696367	0.00757784	0.0076081	0.00833046	0.00761135	0.00818826	0.00821676	0.00927249	0.0070042	0.00812352	0.00775094	0.00758537	0.00719148	0.00859909	0.00759156	0.00742033	0.00682321	0.007841	0.00787139	0.00708972	0.00765761	0.00755152	0.00969078	0.00753136	0.0075806	0.00784355	0.00831901	0.00711059	0.00827836	0.00649909	0.00830338	0.00919536	0.0104271	0.00726638	0.00749952	0.00761435	0.00742816	0.00773095	0.00783529	0.00757289	0.00801747	0.00771783	0.00857663	0.00796222	0.00968169
Arginine_and_proline_metabolism	0.0112483	0.0117715	0.01244	0.0120082	0.0123006	0.0118469	0.0120777	0.0115124	0.0129162	0.0124648	0.0117004	0.0117502	0.012412	0.0118085	0.0127984	0.0127089	0.0128722	0.0123671	0.0123754	0.0109358	0.0129662	0.0122541	0.0118732	0.012117	0.0128299	0.0126456	0.011286	0.0129205	0.0128148	0.0122072	0.0123275	0.0123849	0.0119793	0.0120337	0.0128007	0.0102819	0.0108551	0.0127318	0.0118211	0.0127489	0.0128252	0.0120617	0.0122463	0.0124976	0.0118643	0.0120856	0.012188	0.0121244	0.0111077
Starch_and_sucrose_metabolism	0.00936089	0.010698	0.00937414	0.00905297	0.0103693	0.0106824	0.0108449	0.0103487	0.0116341	0.0110976	0.010412	0.010022	0.011646	0.0103024	0.01174	0.0113826	0.0121271	0.0102075	0.0113659	0.0103157	0.0115579	0.010841	0.00999231	0.0113328	0.0114001	0.0113323	0.0095649	0.0115923	0.0115299	0.0107706	0.010534	0.0113361	0.010125	0.0122934	0.0121935	0.00733653	0.00888655	0.011967	0.0111315	0.0115323	0.0115686	0.0103647	0.0111619	0.0113735	0.0105391	0.0105997	0.0104211	0.0107779	0.0094177
Function_unknown	0.0135707	0.0115269	0.0127939	0.013141	0.0133166	0.0120176	0.0129479	0.0140211	0.0116057	0.0142885	0.0152893	0.0172842	0.012193	0.0127985	0.0122159	0.0118198	0.0120071	0.0128771	0.0116285	0.0120604	0.0125872	0.0129351	0.0138009	0.0126417	0.0120947	0.011912	0.0176435	0.0117246	0.0128534	0.0135225	0.0143316	0.0123045	0.0125383	0.0121776	0.0110134	0.0189397	0.0208366	0.0119574	0.013742	0.0122464	0.0117466	0.0127193	0.0115429	0.0119548	0.0125706	0.0115137	0.0146123	0.0134974	0.0180967
General_function_prediction_only	0.0361575	0.0349233	0.0340665	0.0342163	0.0367563	0.036643	0.0364396	0.0359271	0.0369102	0.0361142	0.0360929	0.03482	0.0374915	0.0362802	0.0365272	0.0367971	0.0372996	0.0353235	0.0369201	0.0370651	0.0376139	0.0366558	0.0362256	0.0372316	0.0367333	0.0366292	0.0343186	0.0369067	0.0366354	0.0365905	0.0358448	0.0372891	0.0361133	0.0374304	0.0365127	0.0352793	0.0335108	0.0369336	0.03679	0.036777	0.0370037	0.0374267	0.0368699	0.0365813	0.0369093	0.0378126	0.0359209	0.0361349	0.0343954
[truncated: 41 more columns]
